# Supplementary material for: Design of SARS-CoV-2 RBD immunogens to focus immune responses toward conserved coronavirus epitopes
Source: J Virol. 2025 Jun 13;99(7):e00465-25. doi: 10.1128/jvi.00465-25 (PMC12282168; doi:10.1128/jvi.00465-25)
Supplement: Source data — for Fig. 1 to 4 and Fig. S2 to S10. [file jvi.00465-25-s0002.xlsx]

## Sheet: Fig. 1c
	Binding Site Conservation Scores
	S309			S2X259			ACE2			Wilcoxon Rank Sum Test: ns P > 0.05; * P ≤ 0.05; ** P ≤ 0.01; *** P ≤ 0.001
	Position	Conservation score		Position	Conservation score		Position	Conservation score		Comparison	P value	Significance
	333	0.967722		370	0.979305		403	0.816746		S309 vs S2X259	0.162	ns
	334	0.968116		371	0.705729		445	0.70045		S309 vs ACE2	0.0002	***
	335	0.875391		372	0.72119		446	0.682256		S2X259 vs ACE2	0.0015	**
	336	0.980544		373	0.722116		449	0.754636
	337	0.962706		374	0.942618		453	0.965365
	339	0.662237		375	0.756722		455	0.745566
	340	0.822225		376	0.807141		456	0.758426
	341	0.974023		377	0.953187		473	0.734586
	356	0.803713		378	0.882704		475	0.714484
	358	0.958448		379	0.945135		476	0.67569
	359	0.933739		380	0.934185		478	0.615085
	360	0.836854		381	0.950745		484	0.462499
	361	0.909374		383	0.928197		485	0.711526
	441	0.711291		384	0.821295		486	0.646889
	505	0.80578		385	0.803844		487	0.886207
	509	0.977041		405	0.718909		489	0.874952
				408	0.789296		490	0.638472
				502	0.826357		493	0.658599
				503	0.703616		494	0.727176
				504	0.793688		495	0.94689
				506	1		496	0.779903
				507	0.892082		497	0.903669
							498	0.524617
							501	0.535361

## Sheet: Fig. 1e
		Spike antigen binding across RBD mAb classes
		Binding magnitude (logAUC)
		RBM				Outer face					Inner face
		B38	H4	DH1042	DH1284	DH1044	sp1-77	LY-CoV1404	DH1193	S309	CC25.48	DH1047	CC84.2	S2X259	CC25.1	10-40
Spike Antigens	D614G	8.35	4.44	14.3	14.06	13.93	12.66	12.66	14.18	12.52	12.37	13.51	12.75	13.07	13.42	13.35
	Gamma	0.1592	0.734	0.1664	8.847	10.36	0.9284	6.554	4.756	7.251	1.603	1.174	0.8876	4	10.31	8.887
	Delta	1.406	1.284	1.575	12.66	0.2904	1.052	6.073	1.057	8.812	2.967	2.451	1.443	4.454	11.58	11.02
	BA.1.1	0.2612	0.8453	2.201	14.14	3.08	6.544	12.86	12.12	11.3	0.01435	3.682	4.613	8.887	13.42	13.39
	BA.4/BA.5	0.01715	1.216	0.00854	1.44	3.545	10.63	13.05	12.74	11.9	0.0001717	0.01019	4.502	3.611	12.22	13.38
	BQ.1.1	0.01892	1.404	0.02966	3.284	1.732	0.3021	3.402	13.62	11.24	0.2948	0.704	4.696	5.744	12.16	13.45
	XBB	0.03091	0.9629	0.02447	0.004861	0.004848	0.0337	0.3385	14.26	12.56	0	0.004151	5.845	5.087	5.996	13.63
	XBB.1.5	0	1.278	0	0.04431	0.0003539	0.21	0.6491	15.16	13.64	0	0	13.78	7.539	8.712	14.4
	XBB.1.16	0.0618	1.388	0.06116	0.04166	0	7.935	0.5992	14.99	13.66	14.1	14.39	13.85	13.95	14.03	14.13
	EG.5.1	0.002018	1.075	0	0.5619	0	0.628	0.494	15.18	13.36	0	0.008401	14.07	8.759	8.819	14.04
	SARS-CoV1	0.03216	0.03831	0.02165	0.01298	0	0.02847	0.8669	13.5	13.21	12.35	13.42	8.423	12.58	12.84	13.21
	RsSHC014	0.00716	0.2889	0.02157	0.007274	0	0	1.162	0	12.41	11.68	13.43	9.011	12.85	12.66	13.3
	RaTG13	0.6457	0.4917	0.0116	0.959	0	7.217	0.7011	12.84	11.8	9.923	13.08	9.806	11.14	12.04	12.67

## Sheet: Fig. 2d
		Antigen binding across RBD mAb classes
		Binding magnitude (logAUC)
		RBM				Outer face					Inner face
		H4	B38	DH1284	DH1042	DH1193	DH1044	sp1-77	S309	LY-CoV1404	DH1047	CC25.1	10-40	CC84.2	S2X259	CC25.48
Antigens	WA-1 RBD	4.166	11.75	15.39	15.05	14.69	15.44	11.44	12.95	14.61	15.39	15.31	15.22	15.41	15.77	15.91
	Resurf6	0.0388	0.06786	12.41	17.04	0.01664	0.03398	12.9	13.51	15.51	16.31	16.35	16.37	16.59	16.79	16.83
	Resurf61	0.05375	0.04418	0.02721	0.1773	0.01511	0.03653	11.94	12.34	15.36	16.06	16.21	16.25	16.44	16.57	16.64
	Resurf64	0.02761	1.836	1.518	3.592	1.381	1.366	3.51	11.61	10.31	16.13	16.1	16.18	16.18	16.3	16.3

## Sheet: Fig. 2e
		SPR binding
		Kd (nM)
		RBM					Outer face		Inner face
		H4	B38	DH1041	DH1284	DH1042	S309	LY-CoV1404	S2X259	10-40	CC25.1	DH1047
	Resurf6	NB	NB	2651.16	621.94	106.21	225.83	9.32	3.3	1.82	1.08	0.51
	Resurf61	NB	NB	NB	NB	NB	54.05	53.96	19.46	8.42	5.7	2.25
	Resurf64	NB	NB	NB	NB	NB	45.38	193.66	4.26	1.52	2.28	0.59

## Sheet: Fig. f
	Melting temperatures
	WA-1 RBD			Resurf6			Resurf61			Resurf64
	Tm = 53.7°C			Tm = 48.4°C			Tm = 44.4°C			Tm = 44.8°C
	Temperature [°C]	Normalized (Ratio 350nm / 330nm)		Temperature [°C]	Normalized (Ratio 350nm / 330nm)		Temperature [°C]	Normalized (Ratio 350nm / 330nm)		Temperature [°C]	Normalized (Ratio 350nm / 330nm)
	15	0		15	0		15	0		15	0
	15.1154	-0.0006833		15.1154	8.0215e-05		15.1155	6.1186e-05		15.1155	0.00092656
	15.2309	-0.0013523		15.2309	0.00016099		15.2309	0.00014662		15.2309	0.00184248
	15.3463	-0.0020075		15.3463	0.0002412		15.3463	0.00025802		15.3464	0.00274651
	15.4618	-0.0026502		15.4618	0.00031808		15.4618	0.00039425		15.4618	0.00363678
	15.5772	-0.0032813		15.5772	0.00038659		15.5772	0.00054952		15.5773	0.00451204
	15.6927	-0.0039013		15.6927	0.0004423		15.6927	0.00071461		15.6927	0.00537103
	15.8081	-0.0045128		15.8081	0.00048408		15.8081	0.00087624		15.8081	0.00621437
	15.9235	-0.0051203		15.9236	0.00051026		15.9236	0.00101766		15.9236	0.00704083
	16.039	-0.0057273		16.039	0.00053198		16.039	0.00116832		16.039	0.00785102
	16.1544	-0.0063366		16.1545	0.00053254		16.1545	0.00157757		16.1545	0.00864932
	16.2699	-0.0069467		16.2699	0.00047293		16.2699	0.0020763		16.2699	0.00944137
	16.3853	-0.0075145		16.3853	0.00029245		16.3854	0.00262525		16.3854	0.0102153
	16.5008	-0.0077638		16.5008	-7.242e-06		16.5008	0.00318631		16.5008	0.0107414
	16.6162	-0.0078851		16.6162	-0.000347		16.6163	0.00371448		16.6163	0.0111662
	16.7316	-0.007894		16.7317	-0.000625		16.7317	0.00416876		16.7317	0.0114778
	16.8471	-0.0078057		16.8471	-0.0007905		16.8471	0.00452607		16.8472	0.0116905
	16.9625	-0.0076461		16.9626	-0.0008372		16.9626	0.00475754		16.9626	0.0118263
	17.078	-0.0074663		17.078	-0.0007983		17.078	0.00489838		17.0781	0.0118995
	17.1934	-0.0073049		17.1934	-0.0007364		17.1935	0.0050196		17.1935	0.0119032
	17.3089	-0.0071635		17.3089	-0.0006958		17.3089	0.00517257		17.309	0.0118532
	17.4243	-0.0070239		17.4243	-0.0006712		17.4244	0.00536536		17.4244	0.0117875
	17.5397	-0.0068865		17.5398	-0.0006284		17.5398	0.00556566		17.5399	0.0117374
	17.6552	-0.0067536		17.6552	-0.0005515		17.6553	0.00573363		17.6553	0.0117124
	17.7706	-0.0066104		17.7707	-0.0004529		17.7707	0.00586813		17.7707	0.0117374
	17.8861	-0.0064601		17.8861	-0.0003576		17.8862	0.00601013		17.8862	0.0118188
	18.0015	-0.0063303		18.0016	-0.0003002		18.0016	0.0061908		18.0016	0.0119695
	18.117	-0.0062674		18.117	-0.0003041		18.117	0.00642343		18.1171	0.0122073
	18.2324	-0.0063129		18.2325	-0.0003816		18.2325	0.00670627		18.2325	0.0124826
	18.3478	-0.0064878		18.3479	-0.0005153		18.3479	0.00701336		18.348	0.0127409
	18.4633	-0.0067937		18.4633	-0.0006746		18.4634	0.0073366		18.4634	0.0129743
	18.5787	-0.0071956		18.5788	-0.0008216		18.5788	0.0076968		18.5789	0.0132026
	18.6942	-0.0076411		18.6942	-0.0009364		18.6943	0.00809682		18.6943	0.0134441
	18.8096	-0.0080863		18.8097	-0.0010328		18.8097	0.0085459		18.8098	0.0137219
	18.9251	-0.0085069		18.9251	-0.0011319		18.9251	0.00907292		18.9252	0.0140742
	19.0405	-0.0088855		19.0406	-0.0012578		19.0406	0.00964553		19.0407	0.0145309
	19.1559	-0.0092276		19.156	-0.0014272		19.1561	0.0101951		19.1561	0.0150651
	19.2714	-0.0095532		19.2715	-0.0016288		19.2715	0.010729		19.2716	0.0156201
	19.3868	-0.0098779		19.3869	-0.0018316		19.3869	0.0112745		19.387	0.0161325
	19.5023	-0.0102026		19.5023	-0.0019636		19.5024	0.0118263		19.5024	0.0165385
	19.6177	-0.0105309		19.6178	-0.0019792		19.6178	0.0123845		19.6179	0.01681
	19.7332	-0.0108681		19.7332	-0.00188		19.7333	0.0129646		19.7333	0.0169758
	19.8486	-0.0112057		19.8487	-0.0017185		19.8487	0.0135066		19.8488	0.0170966
	19.9641	-0.0115286		19.9641	-0.0015692		19.9642	0.0139511		19.9642	0.0172179
	20.0795	-0.0118208		20.0796	-0.0014951		20.0796	0.0142882		20.0797	0.0173487
	20.1949	-0.0120696		20.195	-0.0014845		20.195	0.0145745		20.1951	0.0174757
	20.3104	-0.012277		20.3104	-0.0014845		20.3105	0.0148712		20.3106	0.0176015
	20.4258	-0.012467		20.4259	-0.0014762		20.4259	0.0152135		20.426	0.0177147
	20.5413	-0.0126392		20.5413	-0.0014851		20.5414	0.01558		20.5415	0.0177866
	20.6567	-0.0127828		20.6568	-0.0015492		20.6568	0.0159281		20.6569	0.0177941
	20.7721	-0.0128975		20.7722	-0.0017074		20.7723	0.0162185		20.7723	0.0177704
	20.8876	-0.0129813		20.8877	-0.0019937		20.8877	0.0164863		20.8878	0.0177941
	21.003	-0.0130206		21.0031	-0.0023775		21.0032	0.0167905		21.0033	0.0179011
	21.1185	-0.0130076		21.1186	-0.0027502		21.1186	0.0171761		21.1187	0.0180901
	21.2339	-0.0129817		21.234	-0.0030159		21.2341	0.0176032		21.2341	0.0183879
	21.3494	-0.0129893		21.3494	-0.0031557		21.3495	0.0180587		21.3496	0.0188089
	21.4648	-0.013062		21.4649	-0.0032092		21.465	0.0185614		21.465	0.0193351
	21.5802	-0.0132052		21.5803	-0.0032181		21.5804	0.0191294		21.5805	0.0199388
	21.6957	-0.0133876		21.6958	-0.0032326		21.6958	0.019735		21.6959	0.0205945
	21.8111	-0.0135571		21.8112	-0.0032716		21.8113	0.0203232		21.8114	0.0213127
	21.9266	-0.0136704		21.9267	-0.0033072		21.9267	0.0208248		21.9268	0.0221016
	22.042	-0.0137221		22.0421	-0.0033278		22.0422	0.0212011		22.0423	0.0229506
	22.1575	-0.0137444		22.1576	-0.0033518		22.1576	0.0214591		22.1577	0.0238458
	22.2729	-0.0137739		22.273	-0.0034108		22.2731	0.0216537		22.2732	0.0247611
	22.3883	-0.0138283		22.3884	-0.0035005		22.3885	0.0218332		22.3886	0.0256546
	22.5038	-0.0139144		22.5039	-0.0035813		22.504	0.0220421		22.504	0.026511
	22.6192	-0.0140178		22.6193	-0.0036509		22.6194	0.0223054		22.6195	0.0273425
	22.7347	-0.0141084		22.7348	-0.0037161		22.7349	0.0225645		22.735	0.0281777
	22.8501	-0.014169		22.8502	-0.003774		22.8503	0.0227544		22.8504	0.0290355
	22.9656	-0.0141619		22.9657	-0.0038163		22.9657	0.0229155		22.9658	0.0298951
	23.081	-0.0140584		23.0811	-0.0038548		23.0812	0.0231227		23.0813	0.0307422
	23.1965	-0.0138791		23.1965	-0.0038804		23.1966	0.0234477		23.1967	0.0315955
	23.3119	-0.013649		23.312	-0.0038475		23.3121	0.0238968		23.3122	0.0324639
	23.4273	-0.0133751		23.4274	-0.0037172		23.4275	0.0244671		23.4276	0.0333191
	23.5428	-0.013091		23.5429	-0.0035027		23.543	0.0251205		23.5431	0.0341237
	23.6582	-0.0128609		23.6583	-0.003242		23.6584	0.0257941		23.6585	0.0348801
	23.7737	-0.012724		23.7738	-0.0029863		23.7739	0.026451		23.774	0.0356014
	23.8891	-0.0126606		23.8892	-0.0027903		23.8893	0.0270773		23.8894	0.0362865
	24.0046	-0.0126352		24.0047	-0.0026666		24.0048	0.0276794		24.0049	0.0369497
	24.12	-0.0126352		24.1201	-0.0025897		24.1202	0.0282722		24.1203	0.0375941
	24.2354	-0.012637		24.2355	-0.0025335		24.2356	0.0288973		24.2357	0.0381884
	24.3509	-0.0126423		24.351	-0.0025006		24.3511	0.0295698		24.3512	0.0387127
	24.4663	-0.0126441		24.4664	-0.0025362		24.4665	0.0302573		24.4666	0.03919
	24.5818	-0.012641		24.5819	-0.0026549		24.582	0.0309061		24.5821	0.0396843
	24.6972	-0.0126388		24.6973	-0.0028315		24.6974	0.0314949		24.6975	0.0402492
	24.8127	-0.0126423		24.8128	-0.003032		24.8129	0.0320103		24.813	0.0408986
	24.9281	-0.0126548		24.9282	-0.003237		24.9283	0.0324386		24.9284	0.0416193
	25.0435	-0.0126843		25.0437	-0.0034331		25.0438	0.0328248		25.0439	0.0423839
	25.159	-0.0127231		25.1591	-0.0036002		25.1592	0.0332751		25.1593	0.043169
	25.2744	-0.0127596		25.2746	-0.0037005		25.2747	0.0338765		25.2748	0.0439523
	25.3899	-0.0128016		25.39	-0.0037072		25.3901	0.034631		25.3902	0.0447056
	25.5053	-0.0128386		25.5054	-0.0036141		25.5055	0.0354293		25.5057	0.0454394
	25.6208	-0.0129001		25.6209	-0.0034465		25.621	0.03616		25.6211	0.046209
	25.7362	-0.0130255		25.7363	-0.003266		25.7364	0.0368112		25.7366	0.0470648
	25.8516	-0.0132074		25.8518	-0.0031223		25.8519	0.0374288		25.852	0.0480139
	25.9671	-0.0134287		25.9672	-0.0030281		25.9673	0.038084		25.9674	0.0490024
	26.0825	-0.0136994		26.0827	-0.002968		26.0828	0.0387997		26.0829	0.0499458
	26.198	-0.0140201		26.1981	-0.0029201		26.1982	0.0395161		26.1983	0.0508167
	26.3134	-0.0143452		26.3135	-0.002866		26.3137	0.0401585		26.3138	0.0516294
	26.4289	-0.0146284		26.429	-0.0028304		26.4291	0.0406988		26.4292	0.0524052
	26.5443	-0.0148448		26.5444	-0.0028549		26.5446	0.0411496		26.5447	0.0531322
	26.6597	-0.014983		26.6599	-0.0029473		26.66	0.0416316		26.6601	0.0537891
	26.7752	-0.0150432		26.7753	-0.0030766		26.7754	0.0422695		26.7756	0.0544072
	26.8906	-0.0150316		26.8908	-0.0031941		26.8909	0.0430926		26.891	0.0550585
	27.0061	-0.0149656		27.0062	-0.003256		27.0063	0.0440699		27.0065	0.0557767
	27.1215	-0.0148969		27.1217	-0.0032337		27.1218	0.0451019		27.1219	0.0565381
	27.237	-0.0148715		27.2371	-0.0031479		27.2372	0.0461109		27.2374	0.057317
	27.3524	-0.0148876		27.3526	-0.0030593		27.3527	0.0470703		27.3528	0.0580972
	27.4678	-0.0149291		27.468	-0.0030181		27.4681	0.0480297		27.4683	0.0588811
	27.5833	-0.0149647		27.5834	-0.0030131		27.5836	0.049056		27.5837	0.0596794
	27.6987	-0.0149803		27.6989	-0.0030109		27.699	0.0501342		27.6991	0.0605058
	27.8142	-0.0150013		27.8143	-0.0030058		27.8145	0.0511461		27.8146	0.0613542
	27.9296	-0.0150499		27.9298	-0.003022		27.9299	0.0519496		27.93	0.0622194
	28.0451	-0.0151324		28.0452	-0.003056		28.0453	0.0525234		28.0455	0.0631247
	28.1605	-0.0152792		28.1607	-0.0031267		28.1608	0.0529563		28.1609	0.0640776
	28.276	-0.015512		28.2761	-0.0032599		28.2762	0.0533662		28.2764	0.0650554
	28.3914	-0.0158447		28.3915	-0.0034247		28.3917	0.0538424		28.3918	0.0660552
	28.5068	-0.0162872		28.507	-0.0035835		28.5071	0.0544092		28.5073	0.0670981
	28.6223	-0.0168273		28.6224	-0.0037345		28.6226	0.0549876		28.6227	0.0682249
	28.7377	-0.0174		28.7379	-0.0038754		28.738	0.0555279		28.7382	0.0694767
	28.8532	-0.0178861		28.8533	-0.0039996		28.8534	0.0560526		28.8536	0.07083
	28.9686	-0.0182184		28.9688	-0.0040832		28.9689	0.0565963		28.9691	0.0722276
	29.0841	-0.0183803		29.0842	-0.0041116		29.0844	0.0572267		29.0845	0.0736247
	29.1995	-0.0183714		29.1997	-0.0040715		29.1998	0.0580238		29.2	0.0749917
	29.3149	-0.0182171		29.3151	-0.0039534		29.3152	0.0590282		29.3154	0.0763092
	29.4304	-0.0179499		29.4306	-0.0037306		29.4307	0.0601694		29.4308	0.0775636
	29.5458	-0.0176493		29.546	-0.0034292		29.5461	0.0613013		29.5463	0.0787273
	29.6613	-0.0173643		29.6614	-0.0031028		29.6616	0.0622728		29.6617	0.0798109
	29.7767	-0.0170887		29.7769	-0.0027752		29.777	0.0630665		29.7772	0.0808688
	29.8922	-0.0168139		29.8923	-0.0024176		29.8925	0.0637961		29.8926	0.0819149
	30.0076	-0.016528		30.0078	-0.0020277		30.0079	0.0645454		30.0081	0.082939
	30.123	-0.0161868		30.1232	-0.0016611		30.1233	0.0653316		30.1235	0.0839257
	30.2385	-0.0157823		30.2387	-0.001391		30.2388	0.0661183		30.239	0.0848747
	30.3539	-0.0153287		30.3541	-0.0012506		30.3542	0.0668537		30.3544	0.0857925
	30.4694	-0.0148622		30.4696	-0.0012205		30.4697	0.0675545		30.4699	0.0866684
	30.5848	-0.0144549		30.585	-0.0012433		30.5851	0.0682558		30.5853	0.0874899
	30.7003	-0.0141913		30.7004	-0.0012946		30.7006	0.0689497		30.7008	0.08828
	30.8157	-0.0141222		30.8159	-0.0013698		30.816	0.0696931		30.8162	0.0890946
	30.9311	-0.0142524		30.9313	-0.00146		30.9315	0.0705907		30.9317	0.0900136
	31.0466	-0.0145513		31.0468	-0.0015447		31.0469	0.0716309		31.0471	0.0910878
	31.162	-0.0149768		31.1622	-0.0016115		31.1624	0.0727132		31.1625	0.0923028
	31.2775	-0.0154674		31.2777	-0.001631		31.2778	0.0737378		31.278	0.0936317
	31.3929	-0.0159371		31.3931	-0.0015976		31.3932	0.0746896		31.3934	0.0950425
	31.5084	-0.0163585		31.5085	-0.0015185		31.5087	0.0755913		31.5089	0.0965033
	31.6238	-0.016739		31.624	-0.0013793		31.6241	0.0764721		31.6243	0.0979979
	31.7392	-0.0170967		31.7394	-0.0011665		31.7396	0.0773691		31.7398	0.0995182
	31.8547	-0.0174589		31.8549	-0.0009353		31.855	0.0782766		31.8552	0.101064
	31.9701	-0.0178429		31.9703	-0.0007425		31.9705	0.0791661		31.9707	0.102648
	32.0856	-0.0182345		32.0858	-0.0005894		32.0859	0.0800533		32.0861	0.104272
	32.201	-0.0185882		32.2012	-0.0004635		32.2014	0.081023		32.2016	0.105946
	32.3165	-0.0188491		32.3167	-0.0003526		32.3168	0.08214		32.317	0.107655
	32.4319	-0.0189659		32.4321	-0.0002406		32.4323	0.0834047		32.4325	0.109357
	32.5474	-0.0188964		32.5476	-0.0001276		32.5477	0.0848177		32.5479	0.111013
	32.6628	-0.0186274		32.663	-8.356e-06		32.6632	0.086378		32.6634	0.112606
	32.7782	-0.0181689		32.7784	0.00013146		32.7786	0.0880202		32.7788	0.114143
	32.8937	-0.0175365		32.8939	0.00030192		32.894	0.0896082		32.8942	0.11565
	33.0091	-0.0167956		33.0093	0.00047126		33.0095	0.0910899		33.0097	0.117166
	33.1246	-0.0160263		33.1248	0.00060718		33.1249	0.0925122		33.1251	0.118743
	33.24	-0.0152957		33.2402	0.00070522		33.2404	0.0939449		33.2406	0.120426
	33.3554	-0.0146396		33.3557	0.00078767		33.3558	0.095429		33.356	0.122229
	33.4709	-0.0140968		33.4711	0.00088794		33.4713	0.0969569		33.4715	0.124104
	33.5863	-0.0136838		33.5865	0.00101996		33.5867	0.0984866		33.5869	0.125971
	33.7018	-0.0134001		33.702	0.00117872		33.7022	0.099936		33.7024	0.127741
	33.8172	-0.0132074		33.8174	0.00135474		33.8176	0.101322		33.8178	0.129359
	33.9327	-0.0130522		33.9329	0.00150348		33.9331	0.102723		33.9333	0.130845
	34.0481	-0.0129367		34.0483	0.00157534		34.0485	0.104156		34.0487	0.132269
	34.1636	-0.012885		34.1638	0.00159539		34.1639	0.105626		34.1641	0.133715
	34.279	-0.012905		34.2792	0.00162826		34.2794	0.107206		34.2796	0.135219
	34.3944	-0.0129916		34.3946	0.0017107		34.3948	0.108948		34.395	0.136786
	34.5099	-0.0131387		34.5101	0.0018494		34.5103	0.110804		34.5105	0.138411
	34.6253	-0.0133519		34.6255	0.00205328		34.6257	0.112662		34.6259	0.140102
	34.7408	-0.013653		34.741	0.0022995		34.7412	0.114449		34.7414	0.141843
	34.8562	-0.014037		34.8564	0.00256911		34.8566	0.116184		34.8568	0.143607
	34.9717	-0.0144795		34.9719	0.00287493		34.9721	0.117905		34.9723	0.145363
	35.0871	-0.0149233		35.0873	0.0032242		35.0875	0.119647		35.0877	0.147102
	35.2025	-0.0152979		35.2028	0.0036431		35.203	0.121474		35.2032	0.148866
	35.318	-0.01557		35.3182	0.00415225		35.3184	0.123429		35.3186	0.1507
	35.4334	-0.015756		35.4337	0.00474383		35.4338	0.125464		35.4341	0.152643
	35.5489	-0.0158733		35.5491	0.00537497		35.5493	0.1275		35.5495	0.154722
	35.6643	-0.0159179		35.6645	0.00599719		35.6647	0.129496		35.665	0.156949
	35.7798	-0.0158782		35.78	0.00658544		35.7802	0.131405		35.7804	0.159315
	35.8952	-0.0157738		35.8954	0.00715363		35.8956	0.133198		35.8959	0.161792
	36.0106	-0.0156498		36.0109	0.00769954		36.0111	0.134944		36.0113	0.164322
	36.1261	-0.0155209		36.1263	0.00818974		36.1265	0.136737		36.1268	0.166851
	36.2415	-0.0153889		36.2418	0.00860474		36.242	0.138558		36.2422	0.169347
	36.357	-0.0152377		36.3572	0.00897017		36.3574	0.14031		36.3576	0.171803
	36.4724	-0.015045		36.4727	0.00932891		36.4729	0.141955		36.4731	0.174201
	36.5879	-0.0148167		36.5881	0.00969656		36.5883	0.143564		36.5885	0.176489
	36.7033	-0.0145615		36.7035	0.0100871		36.7037	0.145246		36.704	0.178688
	36.8187	-0.0142828		36.819	0.0104809		36.8192	0.147048		36.8194	0.180855
	36.9342	-0.0139924		36.9344	0.010843		36.9346	0.149001		36.9349	0.18304
	37.0496	-0.013707		37.0499	0.0111911		37.0501	0.151155		37.0503	0.185271
	37.1651	-0.0134639		37.1653	0.0115666		37.1655	0.153532		37.1658	0.187565
	37.2805	-0.0133131		37.2808	0.0119799		37.281	0.156069		37.2812	0.189893
	37.396	-0.0133051		37.3962	0.0124378		37.3964	0.158748		37.3967	0.19227
	37.5114	-0.0134657		37.5117	0.0129481		37.5119	0.161564		37.5121	0.194712
	37.6268	-0.0137529		37.6271	0.0135118		37.6273	0.164498		37.6275	0.197235
	37.7423	-0.0141044		37.7425	0.0141062		37.7428	0.167492		37.743	0.199842
	37.8577	-0.0144407		37.858	0.0147189		37.8582	0.170469		37.8584	0.202518
	37.9732	-0.0146641		37.9734	0.015369		37.9736	0.173354		37.9739	0.205264
	38.0886	-0.0147408		38.0889	0.016087		38.0891	0.176113		38.0893	0.208047
	38.2041	-0.0146855		38.2043	0.0168847		38.2045	0.17873		38.2048	0.210843
	38.3195	-0.0145022		38.3198	0.0177303		38.32	0.181249		38.3202	0.213665
	38.435	-0.014227		38.4352	0.018586		38.4354	0.183734		38.4357	0.216563
	38.5504	-0.013946		38.5506	0.0194327		38.5509	0.186208		38.5511	0.21958
	38.6658	-0.0137096		38.6661	0.0202705		38.6663	0.188711		38.6666	0.222718
	38.7813	-0.0135014		38.7815	0.0211567		38.7818	0.191294		38.782	0.225953
	38.8967	-0.0132565		38.897	0.0221449		38.8972	0.194018		38.8975	0.229228
	39.0122	-0.0129117		39.0124	0.0232535		39.0127	0.196936		39.0129	0.232467
	39.1276	-0.0124492		39.1279	0.0244561		39.1281	0.200095		39.1284	0.235625
	39.243	-0.0118587		39.2433	0.0257184		39.2435	0.203525		39.2438	0.238651
	39.3585	-0.0111553		39.3588	0.0269968		39.359	0.20715		39.3593	0.241476
	39.4739	-0.010373		39.4742	0.0282937		39.4744	0.210869		39.4747	0.244085
	39.5894	-0.009563		39.5896	0.0296306		39.5899	0.21462		39.5902	0.246512
	39.7048	-0.0088102		39.7051	0.0310655		39.7053	0.21837		39.7056	0.24884
	39.8203	-0.0081621		39.8205	0.0325896		39.8208	0.222083		39.821	0.25118
	39.9357	-0.0075894		39.936	0.0341276		39.9362	0.225764		39.9365	0.253637
	40.0512	-0.0069984		40.0514	0.0356239		40.0517	0.229427		40.0519	0.256243
	40.1666	-0.0063263		40.1669	0.0370521		40.1671	0.233102		40.1674	0.258981
	40.282	-0.0055752		40.2823	0.0384052		40.2826	0.23684		40.2828	0.261808
	40.3975	-0.0047652		40.3978	0.0397271		40.398	0.240649		40.3983	0.26468
	40.5129	-0.0039432		40.5132	0.0410919		40.5134	0.244545		40.5137	0.267581
	40.6284	-0.0031636		40.6287	0.0425547		40.6289	0.24852		40.6292	0.270501
	40.7438	-0.0024549		40.7441	0.0441049		40.7443	0.252564		40.7446	0.273473
	40.8593	-0.0018528		40.8595	0.0457154		40.8598	0.256696		40.8601	0.276553
	40.9747	-0.0014139		40.975	0.0473319		40.9752	0.26097		40.9755	0.279788
	41.0901	-0.0011601		41.0904	0.0489418		41.0907	0.265366		41.0909	0.283196
	41.2056	-0.0010267		41.2059	0.0505912		41.2061	0.269809		41.2064	0.28675
	41.321	-0.0009076		41.3213	0.052376		41.3216	0.274263		41.3218	0.290404
	41.4365	-0.0007533		41.4368	0.0543552		41.437	0.278682		41.4373	0.294101
	41.5519	-0.0005691		41.5522	0.05655		41.5524	0.283041		41.5527	0.297806
	41.6674	-0.0003564		41.6677	0.0589041		41.6679	0.28735		41.6682	0.301519
	41.7828	-8.92e-05		41.7831	0.0613517		41.7833	0.29166		41.7836	0.305217
	41.8982	0.00024843		41.8985	0.0638808		41.8988	0.296017		41.8991	0.308869
	42.0137	0.00066144		42.014	0.0665061		42.0142	0.30046		42.0145	0.31245
	42.1291	0.00112931		42.1294	0.0692234		42.1297	0.30498		42.13	0.315946
	42.2446	0.00163866		42.2449	0.0720588		42.2451	0.309541		42.2454	0.319385
	42.36	0.00218771		42.3603	0.0750524		42.3606	0.314185		42.3609	0.32279
	42.4755	0.00276931		42.4758	0.0781947		42.476	0.318937		42.4763	0.326161
	42.5909	0.0034031		42.5912	0.0814011		42.5915	0.323769		42.5917	0.329518
	42.7063	0.0041261		42.7067	0.0846008		42.7069	0.328649		42.7072	0.332894
	42.8218	0.00496996		42.8221	0.0878211		42.8223	0.333562		42.8227	0.336317
	42.9372	0.00593291		42.9375	0.091135		42.9378	0.338482		42.9381	0.339804
	43.0527	0.00698506		43.053	0.0945903		43.0532	0.343455		43.0535	0.343351
	43.1681	0.00810055		43.1684	0.0982033		43.1687	0.348535		43.169	0.346937
	43.2836	0.0092477		43.2839	0.101993		43.2841	0.35376		43.2844	0.350562
	43.399	0.0104064		43.3993	0.105997		43.3996	0.359129		43.3999	0.354216
	43.5144	0.0115603		43.5148	0.110187		43.515	0.36454		43.5153	0.357868
	43.6299	0.0126878		43.6302	0.114517		43.6305	0.369886		43.6308	0.361502
	43.7453	0.0137881		43.7456	0.118967		43.7459	0.375073		43.7462	0.365112
	43.8608	0.0148608		43.8611	0.123519		43.8614	0.38003		43.8617	0.368717
	43.9762	0.0158666		43.9765	0.128145		43.9768	0.384759		43.9771	0.372352
	44.0917	0.0168161		44.092	0.13286		44.0922	0.389373		44.0926	0.376094
	44.2071	0.017784		44.2074	0.137704		44.2077	0.394006		44.208	0.379969
	44.3225	0.0188442		44.3229	0.142684		44.3231	0.39865		44.3235	0.383939
	44.438	0.0200172		44.4383	0.147824		44.4386	0.403266		44.4389	0.387955
	44.5534	0.0212879		44.5538	0.153177		44.554	0.40783		44.5543	0.391999
	44.6689	0.0226072		44.6692	0.15874		44.6695	0.412322		44.6698	0.396041
	44.7843	0.0239114		44.7846	0.164458		44.7849	0.416749		44.7852	0.400036
	44.8998	0.0251607		44.9001	0.170336		44.9004	0.421178		44.9007	0.403945
	45.0152	0.0263948		45.0155	0.176398		45.0158	0.425693		45.0161	0.407756
	45.1307	0.0276918		45.131	0.182689		45.1313	0.430425		45.1316	0.411509
	45.2461	0.0290968		45.2464	0.189221		45.2467	0.435399		45.247	0.41522
	45.3615	0.0306186		45.3619	0.195934		45.3621	0.440558		45.3625	0.418897
	45.477	0.0322483		45.4773	0.202785		45.4776	0.445784		45.4779	0.422554
	45.5924	0.033986		45.5928	0.20975		45.593	0.450888		45.5934	0.426183
	45.7079	0.0358169		45.7082	0.216818		45.7085	0.455788		45.7088	0.42975
	45.8233	0.0377138		45.8237	0.223989		45.8239	0.460519		45.8243	0.433228
	45.9388	0.0396348		45.9391	0.231285		45.9394	0.46519		45.9397	0.436587
	46.0542	0.0415486		46.0545	0.238761		46.0548	0.469925		46.0551	0.439799
	46.1696	0.0434273		46.17	0.246453		46.1703	0.474775		46.1706	0.442899
	46.2851	0.0452715		46.2854	0.254332		46.2857	0.479721		46.2861	0.445976
	46.4005	0.0471265		46.4009	0.26233		46.4012	0.484641		46.4015	0.449158
	46.516	0.0490502		46.5163	0.270363		46.5166	0.489409		46.5169	0.452516
	46.6314	0.0510996		46.6318	0.278428		46.632	0.493953		46.6324	0.456055
	46.7469	0.0532931		46.7472	0.286573		46.7475	0.498342		46.7478	0.459697
	46.8623	0.0556187		46.8626	0.294829		46.8629	0.502731		46.8633	0.463373
	46.9777	0.0580289		46.9781	0.303226		46.9784	0.507264		46.9787	0.467
	47.0932	0.060482		47.0935	0.311728		47.0938	0.511927		47.0942	0.470528
	47.2086	0.0629418		47.209	0.320276		47.2093	0.516631		47.2096	0.473928
	47.3241	0.0654243		47.3244	0.328869		47.3247	0.521257		47.3251	0.477192
	47.4395	0.0679849		47.4399	0.337519		47.4402	0.525821		47.4405	0.480351
	47.555	0.0706771		47.5553	0.346254		47.5556	0.530374		47.556	0.483453
	47.6704	0.0735218		47.6707	0.355081		47.6711	0.534826		47.6714	0.486542
	47.7858	0.0765043		47.7862	0.364015		47.7865	0.539135		47.7869	0.489607
	47.9013	0.0795947		47.9016	0.373063		47.9019	0.543418		47.9023	0.492634
	48.0167	0.0827851		48.0171	0.382193		48.0174	0.547724		48.0177	0.495585
	48.1322	0.0860704		48.1325	0.39138		48.1328	0.552019		48.1332	0.49843
	48.2476	0.0894298		48.248	0.400621		48.2483	0.556217		48.2486	0.501203
	48.3631	0.0928619		48.3634	0.409855		48.3637	0.560268		48.3641	0.503942
	48.4785	0.0963328		48.4789	0.419047		48.4792	0.564138		48.4795	0.506634
	48.5939	0.0998363		48.5943	0.428242		48.5946	0.567847		48.595	0.509287
	48.7094	0.103396		48.7097	0.437466		48.7101	0.571441		48.7104	0.51197
	48.8248	0.107072		48.8252	0.446664		48.8255	0.574979		48.8259	0.514744
	48.9403	0.110903		48.9406	0.455729		48.941	0.578454		48.9413	0.517596
	49.0557	0.114916		49.0561	0.464603		49.0564	0.581881		49.0568	0.520485
	49.1712	0.119141		49.1715	0.47332		49.1718	0.585329		49.1722	0.523353
	49.2866	0.123599		49.287	0.481955		49.2873	0.588919		49.2877	0.526144
	49.4021	0.128266		49.4024	0.490567		49.4027	0.592589		49.4031	0.528814
	49.5175	0.133116		49.5179	0.49913		49.5182	0.596165		49.5185	0.531361
	49.6329	0.138131		49.6333	0.507603		49.6336	0.59961		49.634	0.533827
	49.7484	0.143287		49.7488	0.515951		49.7491	0.602929		49.7494	0.536225
	49.8638	0.148575		49.8642	0.524118		49.8645	0.606072		49.8649	0.538599
	49.9793	0.153983		49.9796	0.532109		49.98	0.609089		49.9803	0.540963
	50.0947	0.15951		50.0951	0.539952		50.0954	0.61206		50.0958	0.543313
	50.2101	0.16518		50.2105	0.547707		50.2109	0.614994		50.2112	0.545624
	50.3256	0.17104		50.326	0.555474		50.3263	0.617872		50.3267	0.547867
	50.441	0.177109		50.4414	0.563311		50.4417	0.62071		50.4421	0.550038
	50.5565	0.183373		50.5569	0.571162		50.5572	0.623502		50.5576	0.552191
	50.6719	0.189788		50.6723	0.5789		50.6726	0.626157		50.673	0.554393
	50.7874	0.19636		50.7878	0.586429		50.7881	0.628673		50.7885	0.556665
	50.9028	0.203092		50.9032	0.593752		50.9035	0.63118		50.9039	0.558956
	51.0183	0.209915		51.0186	0.600933		51.019	0.633788		51.0194	0.561268
	51.1337	0.216794		51.1341	0.608033		51.1344	0.636518		51.1348	0.563653
	51.2491	0.223758		51.2495	0.615027		51.2499	0.639257		51.2503	0.566127
	51.3646	0.230834		51.365	0.621841		51.3653	0.641889		51.3657	0.568635
	51.48	0.238065		51.4804	0.62844		51.4807	0.644371		51.4811	0.571067
	51.5955	0.245514		51.5959	0.634791		51.5962	0.646695		51.5966	0.573348
	51.7109	0.253203		51.7113	0.64088		51.7116	0.648933		51.712	0.575416
	51.8263	0.261133		51.8267	0.646747		51.8271	0.651171		51.8275	0.57728
	51.9418	0.269318		51.9422	0.652428		51.9425	0.653427		51.9429	0.579033
	52.0572	0.277738		52.0576	0.658016		52.058	0.655716		52.0584	0.58078
	52.1727	0.286318		52.1731	0.663593		52.1734	0.658093		52.1738	0.582578
	52.2881	0.294965		52.2885	0.669243		52.2889	0.660592		52.2893	0.584466
	52.4036	0.30361		52.404	0.674966		52.4043	0.663108		52.4047	0.586475
	52.519	0.312228		52.5194	0.680677		52.5198	0.66551		52.5202	0.588564
	52.6345	0.320839		52.6349	0.686315		52.6352	0.667799		52.6356	0.590704
	52.7499	0.329523		52.7503	0.691797		52.7506	0.67001		52.751	0.592866
	52.8653	0.338382		52.8657	0.697071		52.8661	0.672173		52.8665	0.595007
	52.9808	0.34746		52.9812	0.702174		52.9815	0.674263		52.9819	0.597072
	53.0962	0.356759		53.0966	0.707137		53.097	0.676186		53.0974	0.599022
	53.2117	0.366266		53.2121	0.711962		53.2124	0.6779		53.2128	0.60084
	53.3271	0.375939		53.3275	0.716636		53.3279	0.679397		53.3283	0.602551
	53.4426	0.385689		53.443	0.721174		53.4433	0.680696		53.4437	0.604201
	53.558	0.395415		53.5584	0.725615		53.5588	0.681868		53.5592	0.605906
	53.6734	0.405105		53.6739	0.729957		53.6742	0.682959		53.6746	0.607733
	53.7889	0.414793		53.7893	0.734211		53.7897	0.684041		53.7901	0.609689
	53.9043	0.424495		53.9047	0.738443		53.9051	0.685171		53.9055	0.611745
	54.0198	0.434237		54.0202	0.742665		54.0205	0.686367		54.021	0.613853
	54.1352	0.444032		54.1356	0.746816		54.136	0.687664		54.1364	0.61595
	54.2507	0.453888		54.2511	0.750794		54.2514	0.689063		54.2519	0.617972
	54.3661	0.463822		54.3665	0.754576		54.3669	0.690641		54.3673	0.619905
	54.4815	0.473818		54.482	0.758192		54.4823	0.692483		54.4828	0.621788
	54.597	0.48382		54.5974	0.761647		54.5978	0.694514		54.5982	0.623661
	54.7124	0.493715		54.7129	0.764945		54.7132	0.696594		54.7137	0.625525
	54.8279	0.503399		54.8283	0.768089		54.8287	0.698655		54.8291	0.627387
	54.9433	0.512844		54.9438	0.771033		54.9441	0.700659		54.9445	0.629237
	55.0588	0.522083		55.0592	0.773735		55.0596	0.702606		55.06	0.631053
	55.1742	0.531171		55.1746	0.776207		55.175	0.704403		55.1754	0.632818
	55.2897	0.540143		55.2901	0.778511		55.2904	0.705925		55.2909	0.634517
	55.4051	0.548955		55.4055	0.780733		55.4059	0.707126		55.4063	0.636119
	55.5205	0.557557		55.521	0.782965		55.5213	0.707999		55.5218	0.637592
	55.636	0.565979		55.6364	0.785274		55.6368	0.708636		55.6372	0.638936
	55.7514	0.574273		55.7519	0.787681		55.7522	0.709145		55.7527	0.640188
	55.8669	0.582422		55.8673	0.790111		55.8677	0.709617		55.8681	0.641434
	55.9823	0.590331		55.9828	0.792458		55.9831	0.710236		55.9836	0.642739
	56.0977	0.597961		56.0982	0.794726		56.0986	0.711092		56.099	0.644152
	56.2132	0.605311		56.2136	0.797011		56.214	0.712193		56.2144	0.645696
	56.3286	0.612349		56.3291	0.799375		56.3295	0.713435		56.3299	0.647457
	56.4441	0.61906		56.4445	0.80178		56.4449	0.714728		56.4453	0.649494
	56.5595	0.625428		56.56	0.80414		56.5603	0.71609		56.5608	0.651797
	56.675	0.631462		56.6754	0.80644		56.6758	0.717537		56.6762	0.654324
	56.7904	0.63724		56.7909	0.808642		56.7912	0.719003		56.7917	0.657016
	56.9059	0.642845		56.9063	0.810702		56.9067	0.7205		56.9071	0.659773
	57.0213	0.648301		57.0217	0.812605		57.0221	0.721981		57.0226	0.662492
	57.1367	0.653638		57.1372	0.81436		57.1376	0.723396		57.138	0.665104
	57.2522	0.658901		57.2526	0.816032		57.253	0.724719		57.2535	0.667578
	57.3676	0.664165		57.3681	0.817645		57.3685	0.725904		57.3689	0.66993
	57.4831	0.669447		57.4835	0.819269		57.4839	0.726925		57.4844	0.672147
	57.5985	0.674699		57.599	0.820987		57.5994	0.727829		57.5998	0.67419
	57.7139	0.679858		57.7144	0.822812		57.7148	0.728704		57.7153	0.676057
	57.8294	0.684879		57.8299	0.824749		57.8302	0.729653		57.8307	0.677762
	57.9448	0.689746		57.9453	0.826827		57.9457	0.730657		57.9462	0.679326
	58.0603	0.694506		58.0607	0.828976		58.0611	0.73167		58.0616	0.680774
	58.1757	0.69921		58.1762	0.831051		58.1766	0.732676		58.177	0.682122
	58.2912	0.703864		58.2916	0.832975		58.292	0.733652		58.2925	0.683397
	58.4066	0.708459		58.4071	0.83476		58.4075	0.734569		58.4079	0.684644
	58.5221	0.71299		58.5225	0.836432		58.5229	0.735447		58.5234	0.68587
	58.6375	0.717467		58.638	0.837984		58.6384	0.736369		58.6388	0.68711
	58.7529	0.721834		58.7534	0.839419		58.7538	0.737402		58.7543	0.68838
	58.8684	0.725983		58.8689	0.840719		58.8693	0.738492		58.8697	0.689665
	58.9838	0.729787		58.9843	0.841845		58.9847	0.739566		58.9852	0.690882
	59.0993	0.733144		59.0998	0.842807		59.1001	0.740619		59.1006	0.691933
	59.2147	0.73607		59.2152	0.843607		59.2156	0.74173		59.2161	0.692782
	59.3302	0.738667		59.3306	0.844333		59.331	0.742904		59.3315	0.693444
	59.4456	0.741048		59.4461	0.845056		59.4465	0.744048		59.447	0.693956
	59.561	0.74329		59.5615	0.845839		59.5619	0.745107		59.5624	0.69439
	59.6765	0.745464		59.677	0.846758		59.6774	0.746119		59.6778	0.694806
	59.7919	0.747599		59.7924	0.847826		59.7928	0.747146		59.7933	0.695244
	59.9074	0.74965		59.9079	0.848961		59.9083	0.748204		59.9087	0.69569
	60.0228	0.751553		60.0233	0.850052		60.0237	0.749275		60.0242	0.696126
	60.1383	0.753289		60.1387	0.851049		60.1392	0.750325		60.1396	0.696588
	60.2537	0.754911		60.2542	0.851925		60.2546	0.75135		60.2551	0.697128
	60.3691	0.756515		60.3696	0.852722		60.37	0.752373		60.3705	0.697772
	60.4846	0.758186		60.4851	0.853553		60.4855	0.753379		60.486	0.698553
	60.6	0.759969		60.6005	0.854496		60.6009	0.754309		60.6014	0.699485
	60.7155	0.761883		60.716	0.855557		60.7164	0.755092		60.7169	0.70058
	60.8309	0.763903		60.8314	0.856686		60.8318	0.755686		60.8323	0.701879
	60.9464	0.76602		60.9468	0.857781		60.9473	0.756138		60.9478	0.703436
	61.0618	0.768212		61.0623	0.858781		61.0627	0.756555		61.0632	0.705242
	61.1773	0.770437		61.1777	0.859717		61.1782	0.756951		61.1786	0.707224
	61.2927	0.772599		61.2932	0.860611		61.2936	0.757343		61.2941	0.709257
	61.4081	0.774595		61.4086	0.861489		61.4091	0.757799		61.4096	0.711231
	61.5236	0.776425		61.5241	0.862368		61.5245	0.758407		61.525	0.713061
	61.639	0.77817		61.6395	0.863269		61.6399	0.75921		61.6404	0.71471
	61.7545	0.779886		61.755	0.864213		61.7554	0.760191		61.7559	0.716214
	61.8699	0.781589		61.8704	0.865157		61.8708	0.761328		61.8713	0.717619
	61.9853	0.783274		61.9859	0.866028		61.9863	0.762623		61.9868	0.718969
	62.1008	0.784917		62.1013	0.866776		62.1017	0.764033		62.1022	0.720361
	62.2162	0.786491		62.2167	0.867409		62.2172	0.76545		62.2177	0.721838
	62.3317	0.787981		62.3322	0.868014		62.3326	0.766764		62.3331	0.723369
	62.4471	0.789354		62.4476	0.868724		62.4481	0.767928		62.4486	0.724862
	62.5626	0.790601		62.5631	0.869658		62.5635	0.76897		62.564	0.72624
	62.678	0.79177		62.6785	0.870845		62.6789	0.769908		62.6795	0.727442
	62.7934	0.79292		62.794	0.872164		62.7944	0.770783		62.7949	0.728426
	62.9089	0.79408		62.9094	0.873456		62.9098	0.771639		62.9104	0.729265
	63.0243	0.795258		63.0249	0.874635		63.0253	0.772484		63.0258	0.730052
	63.1398	0.796456		63.1403	0.875687		63.1407	0.773366		63.1412	0.730867
	63.2552	0.797673		63.2557	0.87666		63.2562	0.774329		63.2567	0.731817
	63.3707	0.798877		63.3712	0.877608		63.3716	0.775388		63.3721	0.732987
	63.4861	0.799992		63.4866	0.878589		63.4871	0.776485		63.4876	0.734399
	63.6016	0.800951		63.6021	0.879624		63.6025	0.777536		63.603	0.735969
	63.717	0.801758		63.7175	0.88062		63.718	0.778604		63.7185	0.737586
	63.8324	0.802497		63.833	0.881482		63.8334	0.779773		63.8339	0.739168
	63.9479	0.803249		63.9484	0.882214		63.9488	0.781014		63.9494	0.740666
	64.0633	0.80404		64.0639	0.882892		64.0643	0.782236		64.0648	0.742111
	64.1788	0.804857		64.1793	0.883625		64.1797	0.783378		64.1803	0.743577
	64.2942	0.805662		64.2947	0.88448		64.2952	0.78439		64.2957	0.745123
	64.4096	0.806461		64.4102	0.885437		64.4106	0.785304		64.4112	0.746752
	64.5251	0.807286		64.5256	0.88641		64.5261	0.786143		64.5266	0.748446
	64.6405	0.808147		64.6411	0.887282		64.6415	0.786996		64.642	0.750151
	64.756	0.809048		64.7565	0.888002		64.757	0.787902		64.7575	0.751767
	64.8714	0.809981		64.872	0.888601		64.8724	0.788851		64.873	0.753216
	64.9869	0.81088		64.9874	0.889118		64.9878	0.789818		64.9884	0.754503
	65.1023	0.811715		65.1029	0.889652		65.1033	0.79081		65.1038	0.755654
	65.2178	0.81254		65.2183	0.890278		65.2187	0.791831		65.2193	0.756616
	65.3332	0.813428		65.3337	0.891036		65.3342	0.792817		65.3347	0.75738
	65.4487	0.814417		65.4492	0.891902		65.4496	0.793761		65.4502	0.758054
	65.5641	0.815479		65.5646	0.892818		65.5651	0.794809		65.5656	0.758714
	65.6795	0.816557		65.6801	0.893744		65.6805	0.796018		65.6811	0.759467
	65.795	0.817597		65.7955	0.894711		65.796	0.797322		65.7965	0.760428
	65.9104	0.818568		65.911	0.895817		65.9114	0.798674		65.912	0.761617
	66.0259	0.819477		66.0264	0.89713		66.0269	0.800152		66.0274	0.763004
	66.1413	0.820361		66.1419	0.898625		66.1423	0.801822		66.1429	0.764534
	66.2567	0.821251		66.2573	0.900265		66.2578	0.80358		66.2583	0.766176
	66.3722	0.822122		66.3727	0.901971		66.3732	0.805223		66.3738	0.767853
	66.4876	0.82292		66.4882	0.903618		66.4886	0.806627		66.4892	0.769467
	66.6031	0.823604		66.6036	0.905122		66.6041	0.807723		66.6046	0.770954
	66.7185	0.824201		66.7191	0.906436		66.7195	0.808629		66.7201	0.772275
	66.834	0.824778		66.8345	0.90761		66.835	0.809512		66.8355	0.77348
	66.9494	0.825427		66.95	0.908694		66.9504	0.810416		66.951	0.77464
	67.0649	0.826204		67.0654	0.909632		67.0659	0.811194		67.0664	0.775835
	67.1803	0.827079		67.1809	0.910404		67.1813	0.8117		67.1819	0.777068
	67.2957	0.827943		67.2963	0.911033		67.2968	0.811957		67.2973	0.778309
	67.4112	0.828672		67.4117	0.911544		67.4122	0.812136		67.4128	0.779547
	67.5266	0.829251		67.5272	0.911926		67.5276	0.812357		67.5282	0.780765
	67.6421	0.829754		67.6426	0.912199		67.6431	0.812732		67.6437	0.781873
	67.7575	0.830261		67.7581	0.912423		67.7585	0.813371		67.7591	0.782844
	67.873	0.830797		67.8735	0.912665		67.874	0.814376		67.8746	0.783801
	67.9884	0.831334		67.989	0.913003		67.9894	0.81568		67.99	0.784872
	68.1038	0.831843		68.1044	0.913525		68.1049	0.81709		68.1055	0.786095
	68.2193	0.832353		68.2198	0.91421		68.2203	0.818503		68.2209	0.787471
	68.3347	0.832913		68.3353	0.915036		68.3358	0.819887		68.3363	0.788983
	68.4502	0.833511		68.4507	0.916018		68.4512	0.82129		68.4518	0.790557
	68.5656	0.834107		68.5662	0.91715		68.5667	0.822833		68.5672	0.79212
	68.681	0.834722		68.6816	0.918378		68.6821	0.824515		68.6827	0.793627
	68.7965	0.835441		68.7971	0.919554		68.7976	0.826233		68.7981	0.795058
	68.9119	0.836269		68.9125	0.920553		68.913	0.827916		68.9136	0.79639
	69.0274	0.83718		69.028	0.921419		69.0284	0.82964		69.029	0.797667
	69.1428	0.838149		69.1434	0.922245		69.1439	0.831501		69.1445	0.798932
	69.2583	0.839175		69.2588	0.923106		69.2593	0.833499		69.2599	0.800221
	69.3737	0.84028		69.3743	0.924059		69.3748	0.835539		69.3754	0.801564
	69.4891	0.841462		69.4897	0.925096		69.4902	0.837493		69.4908	0.802882
	69.6046	0.84267		69.6052	0.926145		69.6057	0.839253		69.6063	0.8041
	69.72	0.843792		69.7206	0.927157		69.7211	0.840842		69.7217	0.805175
	69.8355	0.844784		69.8361	0.928074		69.8366	0.842353		69.8371	0.806223
	69.9509	0.845694		69.9515	0.9289		69.952	0.843826		69.9526	0.807386
	70.0664	0.846584		70.067	0.929675		70.0674	0.845211		70.068	0.808707
	70.1818	0.847418		70.1824	0.930445		70.1829	0.846342		70.1835	0.810166
	70.2973	0.848153		70.2978	0.931218		70.2983	0.847145		70.2989	0.811729
	70.4127	0.848778		70.4133	0.931977		70.4138	0.847641		70.4144	0.813318
	70.5281	0.849292		70.5287	0.932664		70.5292	0.847912		70.5298	0.814874
	70.6436	0.849738		70.6442	0.933261		70.6447	0.848137		70.6453	0.8164
	70.759	0.850192		70.7596	0.933815		70.7601	0.848532		70.7607	0.817929
	70.8745	0.850629		70.8751	0.934441		70.8756	0.849249		70.8762	0.819474
	70.9899	0.851029		70.9905	0.935183		70.991	0.850228		70.9916	0.820956
	71.1054	0.851483		71.106	0.93601		71.1064	0.851257		71.1071	0.822333
	71.2208	0.852072		71.2214	0.936896		71.2219	0.852234		71.2225	0.82365
	71.3362	0.852803		71.3368	0.937842		71.3374	0.853152		71.338	0.824965
	71.4517	0.853608		71.4523	0.938897		71.4528	0.854109		71.4534	0.82634
	71.5671	0.854451		71.5677	0.940136		71.5682	0.85525		71.5688	0.827821
	71.6826	0.855351		71.6832	0.941538		71.6837	0.856621		71.6843	0.829378
	71.798	0.856305		71.7986	0.943081		71.7991	0.858106		71.7997	0.830929
	71.9135	0.857297		71.9141	0.944676		71.9146	0.859555		71.9152	0.832353
	72.0289	0.858297		72.0295	0.946233		72.03	0.860943		72.0306	0.833572
	72.1444	0.859302		72.145	0.947696		72.1455	0.862332		72.1461	0.834603
	72.2598	0.860312		72.2604	0.949008		72.2609	0.863764		72.2615	0.835496
	72.3752	0.861351		72.3758	0.950113		72.3764	0.865214		72.377	0.836283
	72.4907	0.862437		72.4913	0.951005		72.4918	0.866634		72.4924	0.836964
	72.6061	0.86355		72.6067	0.951709		72.6072	0.867962		72.6079	0.837582
	72.7216	0.864647		72.7222	0.952306		72.7227	0.869209		72.7233	0.838254
	72.837	0.865731		72.8376	0.952821		72.8381	0.870413		72.8388	0.839036
	72.9524	0.86679		72.9531	0.953255		72.9536	0.871653		72.9542	0.839963
	73.0679	0.867771		73.0685	0.953605		73.069	0.872968		73.0696	0.841105
	73.1833	0.868615		73.1839	0.953918		73.1845	0.874305		73.1851	0.842457
	73.2988	0.869299		73.2994	0.954236		73.2999	0.875543		73.3005	0.84392
	73.4142	0.869865		73.4148	0.954646		73.4154	0.876632		73.416	0.845375
	73.5297	0.87041		73.5303	0.955229		73.5308	0.877638		73.5314	0.846838
	73.6451	0.870981		73.6457	0.956081		73.6463	0.878773		73.6469	0.848454
	73.7605	0.871575		73.7612	0.957224		73.7617	0.880208		73.7623	0.8503
	73.876	0.872162		73.8766	0.958572		73.8771	0.881893		73.8778	0.852355
	73.9914	0.87271		73.9921	0.95995		73.9926	0.883667		73.9932	0.854531
	74.1069	0.873214		74.1075	0.961204		74.108	0.885277		74.1087	0.85669
	74.2223	0.87368		74.2229	0.962292		74.2235	0.886544		74.2241	0.858716
	74.3378	0.874095		74.3384	0.963288		74.3389	0.887527		74.3396	0.860522
	74.4532	0.874495		74.4538	0.964322		74.4544	0.888486		74.455	0.862023
	74.5687	0.874939		74.5693	0.965518		74.5698	0.889683		74.5705	0.863196
	74.6841	0.875518		74.6847	0.96688		74.6853	0.891184		74.6859	0.864125
	74.7995	0.876251		74.8002	0.968295		74.8007	0.892814		74.8013	0.86492
	74.915	0.877176		74.9156	0.969621		74.9162	0.894341		74.9168	0.865678
	75.0304	0.878289		75.0311	0.970749		75.0316	0.895589		75.0322	0.866471
	75.1459	0.879517		75.1465	0.97172		75.147	0.896575		75.1477	0.867263
	75.2613	0.880791		75.262	0.972682		75.2625	0.897632		75.2631	0.867965
	75.3768	0.882063		75.3774	0.973717		75.3779	0.899097		75.3786	0.868532
	75.4922	0.883283		75.4928	0.97478		75.4934	0.900984		75.494	0.868974
	75.6076	0.884442		75.6083	0.975764		75.6088	0.903052		75.6095	0.869303
	75.7231	0.885573		75.7237	0.976527		75.7243	0.905003		75.7249	0.869531
	75.8385	0.886763		75.8392	0.977035		75.8397	0.906689		75.8404	0.869762
	75.954	0.888054		75.9546	0.977376		75.9552	0.908013		75.9558	0.870155
	76.0694	0.889402		76.0701	0.977698		76.0706	0.909088		76.0713	0.870827
	76.1848	0.890721		76.1855	0.9781		76.186	0.910212		76.1867	0.871749
	76.3003	0.891883		76.301	0.978623		76.3015	0.911501		76.3021	0.872823
	76.4157	0.892798		76.4164	0.97931		76.4169	0.912843		76.4176	0.873979
	76.5312	0.893463		76.5319	0.980128		76.5324	0.914113		76.5331	0.875141
	76.6466	0.893934		76.6473	0.980989		76.6478	0.91523		76.6485	0.876269
	76.7621	0.894266		76.7627	0.981824		76.7633	0.916179		76.7639	0.877275
	76.8775	0.894508		76.8782	0.982633		76.8787	0.917022		76.8794	0.878081
	76.993	0.89471		76.9936	0.983492		76.9942	0.917965		76.9948	0.878727
	77.1084	0.894938		77.1091	0.984387		77.1096	0.919214		77.1103	0.879381
	77.2238	0.895194		77.2245	0.985246		77.2251	0.920689		77.2257	0.880198
	77.3393	0.895443		77.34	0.985989		77.3405	0.922086		77.3412	0.881236
	77.4547	0.895679		77.4554	0.986588		77.456	0.923293		77.4566	0.882477
	77.5702	0.895887		77.5708	0.987078		77.5714	0.92423		77.5721	0.883866
	77.6856	0.896085		77.6863	0.987529		77.6868	0.924898		77.6875	0.885337
	77.8011	0.896308		77.8017	0.988002		77.8023	0.925451		77.803	0.886874
	77.9165	0.896602		77.9172	0.988486		77.9177	0.926064		77.9184	0.888442
	78.0319	0.897034		78.0326	0.988978		78.0332	0.92681		78.0339	0.889975
	78.1474	0.897678		78.1481	0.98953		78.1486	0.927622		78.1493	0.891418
	78.2628	0.898587		78.2635	0.990166		78.2641	0.928444		78.2648	0.892783
	78.3783	0.899746		78.379	0.990872		78.3795	0.929219		78.3802	0.894161
	78.4937	0.901048		78.4944	0.991662		78.495	0.929954		78.4956	0.895607
	78.6092	0.902401		78.6098	0.992554		78.6104	0.930721		78.6111	0.897123
	78.7246	0.903693		78.7253	0.993609		78.7258	0.931635		78.7265	0.898657
	78.8401	0.904814		78.8407	0.99486		78.8413	0.932836		78.842	0.900146
	78.9555	0.905823		78.9562	0.996276		78.9567	0.934316		78.9574	0.901554
	79.0709	0.906813		79.0716	0.997772		79.0722	0.935859		79.0729	0.902854
	79.1864	0.907833		79.1871	0.999218		79.1876	0.937301		79.1883	0.903958
	79.3018	0.908895		79.3025	1.00055		79.3031	0.938733		79.3038	0.904809
	79.4173	0.910026		79.418	1.00171		79.4185	0.94021		79.4192	0.905467
	79.5327	0.91126		79.5334	1.00267		79.534	0.941705		79.5347	0.906086
	79.6482	0.912534		79.6488	1.00345		79.6494	0.943108		79.6501	0.906816
	79.7636	0.913712		79.7643	1.00414		79.7648	0.94436		79.7656	0.907711
	79.879	0.91468		79.8797	1.0048		79.8803	0.945468		79.881	0.908754
	79.9945	0.91538		79.9952	1.0054		79.9958	0.946466		79.9964	0.909885
	80.1099	0.915795		80.1106	1.00592		80.1112	0.947318		80.1119	0.911087
	80.2254	0.915971		80.2261	1.00636		80.2266	0.948054		80.2273	0.912362
	80.3408	0.916016		80.3415	1.00674		80.3421	0.948738		80.3428	0.913711
	80.4562	0.915999		80.457	1.00709		80.4575	0.949439		80.4582	0.915136
	80.5717	0.915955		80.5724	1.00749		80.573	0.950211		80.5737	0.91661
	80.6871	0.915872		80.6878	1.00801		80.6884	0.951047		80.6891	0.918113
	80.8026	0.915745		80.8033	1.00867		80.8039	0.95188		80.8046	0.919712
	80.918	0.915573		80.9187	1.00945		80.9193	0.952665		80.92	0.921419
	81.0335	0.91535		81.0342	1.01027		81.0348	0.953487		81.0355	0.923109
	81.1489	0.915085		81.1496	1.01102		81.1502	0.95448		81.1509	0.924661
	81.2643	0.914866		81.2651	1.01163		81.2656	0.955631		81.2664	0.926046
	81.3798	0.914848		81.3805	1.01212		81.3811	0.956851		81.3818	0.927283
	81.4952	0.915124		81.4959	1.01252		81.4965	0.958065		81.4972	0.928422
	81.6107	0.915626		81.6114	1.0129		81.612	0.959192		81.6127	0.929528
	81.7261	0.916319		81.7268	1.01323		81.7274	0.960161		81.7281	0.930673
	81.8416	0.91721		81.8423	1.01349		81.8429	0.960982		81.8436	0.931938
	81.957	0.918284		81.9577	1.0137		81.9583	0.961745		81.959	0.933301
	82.0725	0.919518		82.0732	1.01387		82.0738	0.962537		82.0745	0.934702
	82.1879	0.920877		82.1886	1.01399		82.1892	0.96336		82.1899	0.936061
	82.3033	0.922374		82.3041	1.0141		82.3047	0.96422		82.3054	0.937318
	82.4188	0.924004		82.4195	1.01423		82.4201	0.96513		82.4208	0.938506
	82.5342	0.925704		82.5349	1.01448		82.5356	0.966063		82.5363	0.939717
	82.6497	0.927321		82.6504	1.01486		82.651	0.967019		82.6517	0.940976
	82.7651	0.928701		82.7658	1.01536		82.7664	0.968048		82.7672	0.942224
	82.8805	0.929792		82.8813	1.01591		82.8819	0.969219		82.8826	0.94343
	82.996	0.930636		82.9967	1.01647		82.9973	0.970528		82.9981	0.944562
	83.1114	0.93141		83.1122	1.01703		83.1128	0.97187		83.1135	0.945603
	83.2269	0.932258		83.2276	1.01767		83.2282	0.973218		83.2289	0.946553
	83.3423	0.933223		83.3431	1.01843		83.3437	0.974574		83.3444	0.94738
	83.4578	0.934318		83.4585	1.01929		83.4591	0.975991		83.4598	0.94805
	83.5732	0.935531		83.5739	1.02017		83.5746	0.977519		83.5753	0.948625
	83.6887	0.936837		83.6894	1.02095		83.69	0.979049		83.6907	0.949154
	83.8041	0.938143		83.8048	1.02155		83.8054	0.98046		83.8062	0.949706
	83.9196	0.939285		83.9203	1.02197		83.9209	0.981693		83.9216	0.950304
	84.035	0.940146		84.0357	1.02226		84.0363	0.982846		84.0371	0.950879
	84.1504	0.940776		84.1512	1.02245		84.1518	0.984105		84.1525	0.951349
	84.2659	0.941388		84.2666	1.02256		84.2672	0.98553		84.268	0.951729
	84.3813	0.94212		84.3821	1.02259		84.3827	0.987023		84.3834	0.952057
	84.4968	0.942969		84.4975	1.02247		84.4981	0.988519		84.4989	0.952348
	84.6122	0.943912		84.6129	1.02217		84.6136	0.990065		84.6143	0.952664
	84.7276	0.944885		84.7284	1.02175		84.729	0.991557		84.7297	0.953051
	84.8431	0.945782		84.8438	1.0213		84.8444	0.992802		84.8452	0.953552
	84.9585	0.946469		84.9593	1.02091		84.9599	0.993658		84.9607	0.954187
	85.074	0.946833		85.0747	1.02075		85.0754	0.99413		85.0761	0.954944
	85.1894	0.946891		85.1902	1.0208		85.1908	0.99427		85.1915	0.955791
	85.3049	0.946799		85.3056	1.02092		85.3062	0.994219		85.307	0.95672
	85.4203	0.946784		85.4211	1.02105		85.4217	0.994072		85.4224	0.957696
	85.5357	0.947011		85.5365	1.02121		85.5371	0.993765		85.5379	0.958665
	85.6512	0.947485		85.6519	1.0215		85.6526	0.99331		85.6533	0.959616
	85.7666	0.948123		85.7674	1.02199		85.768	0.992748		85.7688	0.9605
	85.8821	0.948921		85.8828	1.0226		85.8835	0.992134		85.8842	0.961314
	85.9975	0.949922		85.9983	1.02318		85.9989	0.99154		85.9997	0.962113
	86.113	0.951079		86.1137	1.02363		86.1144	0.991011		86.1151	0.962932
	86.2284	0.952283		86.2292	1.02387		86.2298	0.990656		86.2306	0.963702
	86.3439	0.953447		86.3446	1.02393		86.3452	0.990629		86.346	0.964404
	86.4593	0.954521		86.46	1.0239		86.4607	0.990943		86.4615	0.965023
	86.5747	0.955507		86.5755	1.02384		86.5761	0.99143		86.5769	0.965571
	86.6902	0.956414		86.6909	1.02375		86.6916	0.991978		86.6923	0.966112
	86.8056	0.957204		86.8064	1.02356		86.807	0.992525		86.8078	0.966661
	86.9211	0.957742		86.9218	1.02327		86.9225	0.993091		86.9232	0.967144
	87.0365	0.957948		87.0373	1.0228		87.0379	0.993775		87.0387	0.967514
	87.1519	0.957911		87.1527	1.02222		87.1534	0.994661		87.1541	0.967794
	87.2674	0.957726		87.2682	1.0217		87.2688	0.995761		87.2696	0.968079
	87.3828	0.957429		87.3836	1.02134		87.3842	0.99708		87.385	0.968546
	87.4983	0.957031		87.499	1.02106		87.4997	0.998586		87.5005	0.969346
	87.6137	0.95657		87.6145	1.02072		87.6151	1.0001		87.6159	0.970477
	87.7292	0.956149		87.7299	1.02031		87.7306	1.00153		87.7314	0.971876
	87.8446	0.955861		87.8454	1.01996		87.846	1.00276		87.8468	0.973409
	87.96	0.955717		87.9608	1.01978		87.9615	1.00368		87.9623	0.974995
	88.0755	0.955702		88.0763	1.01985		88.0769	1.0044		88.0777	0.976587
	88.1909	0.95582		88.1917	1.0202		88.1924	1.00498		88.1932	0.978129
	88.3064	0.956076		88.3072	1.02078		88.3078	1.00542		88.3086	0.979464
	88.4218	0.956425		88.4226	1.02139		88.4233	1.00571		88.424	0.980492
	88.5373	0.956848		88.5381	1.02184		88.5387	1.00585		88.5395	0.981236
	88.6527	0.957366		88.6535	1.02211		88.6542	1.00579		88.6549	0.981737
	88.7682	0.957982		88.7689	1.02225		88.7696	1.00556		88.7704	0.98204
	88.8836	0.958669		88.8844	1.02239		88.885	1.00526		88.8858	0.982193
	88.999	0.959417		88.9998	1.02261		89.0005	1.00494		89.0013	0.982284
	89.1145	0.960192		89.1153	1.02286		89.1159	1.00454		89.1167	0.982309
	89.2299	0.960911		89.2307	1.02303		89.2314	1.00409		89.2322	0.982144
	89.3454	0.961511		89.3462	1.02296		89.3468	1.00359		89.3476	0.981689
	89.4608	0.961955		89.4616	1.02266		89.4623	1.00311		89.4631	0.981006
	89.5763	0.962209		89.577	1.02222		89.5777	1.00285		89.5785	0.98019
	89.6917	0.962308		89.6925	1.02174		89.6932	1.00285		89.694	0.97935
	89.8071	0.9623		89.8079	1.02133		89.8086	1.00301		89.8094	0.978658
	89.9226	0.962262		89.9234	1.02105		89.924	1.00319		89.9249	0.978229
	90.038	0.962269		90.0388	1.02094		90.0395	1.00328		90.0403	0.978116
	90.1535	0.962369		90.1543	1.02091		90.1549	1.00344		90.1557	0.978309
	90.2689	0.962574		90.2697	1.02082		90.2704	1.00395		90.2712	0.97885
	90.3844	0.962846		90.3852	1.02061		90.3858	1.00486		90.3866	0.979685
	90.4998	0.96312		90.5006	1.02026		90.5013	1.00595		90.5021	0.980742
	90.6153	0.963435		90.6161	1.01976		90.6167	1.007		90.6175	0.981883
	90.7307	0.96382		90.7315	1.01911		90.7322	1.00785		90.733	0.982978
	90.8461	0.964296		90.8469	1.01837		90.8476	1.00841		90.8484	0.983995
	90.9616	0.964877		90.9624	1.01764		90.9631	1.00879		90.9639	0.985035
	91.077	0.965607		91.0778	1.01705		91.0785	1.00908		91.0793	0.986143
	91.1925	0.966481		91.1933	1.01663		91.194	1.00921		91.1948	0.987269
	91.3079	0.967435		91.3087	1.0163		91.3094	1.00915		91.3102	0.988398
	91.4233	0.968441		91.4242	1.0159		91.4248	1.00894		91.4257	0.989517
	91.5388	0.969571		91.5396	1.01535		91.5403	1.00846		91.5411	0.990592
	91.6542	0.970777		91.6551	1.01463		91.6557	1.00762		91.6565	0.991513
	91.7697	0.971995		91.7705	1.01379		91.7712	1.00653		91.772	0.992197
	91.8851	0.973208		91.8859	1.01286		91.8866	1.00561		91.8874	0.99268
	92.0006	0.974429		92.0014	1.0119		92.0021	1.00522		92.0029	0.993051
	92.116	0.975708		92.1168	1.01093		92.1175	1.00534		92.1183	0.993361
	92.2314	0.977054		92.2323	1.00991		92.233	1.00573		92.2338	0.993659
	92.3469	0.978456		92.3477	1.00879		92.3484	1.00607		92.3492	0.994038
	92.4623	0.979919		92.4632	1.00752		92.4638	1.00626		92.4647	0.99459
	92.5778	0.981404		92.5786	1.00614		92.5793	1.00639		92.5801	0.995301
	92.6932	0.982864		92.6941	1.00475		92.6947	1.00657		92.6956	0.996069
	92.8087	0.984247		92.8095	1.00345		92.8102	1.00689		92.811	0.996749
	92.9241	0.985547		92.9249	1.00231		92.9256	1.00737		92.9265	0.997255
	93.0396	0.986819		93.0404	1.00145		93.0411	1.00787		93.0419	0.997574
	93.155	0.98814		93.1558	1.00089		93.1565	1.0083		93.1574	0.997735
	93.2704	0.989474		93.2713	1.00055		93.272	1.00846		93.2728	0.997812
	93.3859	0.99076		93.3867	1.00037		93.3874	1.00811		93.3882	0.997902
	93.5013	0.991989		93.5022	1.00037		93.5028	1.00728		93.5037	0.998074
	93.6168	0.993207		93.6176	1.00047		93.6183	1.00627		93.6191	0.998358
	93.7322	0.994126		93.7331	1.00051		93.7338	1.00546		93.7346	0.99871
	93.8477	0.994869		93.8485	1.00044		93.8492	1.0049		93.85	0.999008
	93.9631	0.995537		93.9639	1.00032		93.9646	1.00435		93.9655	0.999228
	94.0785	0.996157		94.0794	1.00018		94.0801	1.0036		94.0809	0.999385
	94.194	0.99674		94.1948	1.00014		94.1955	1.00309		94.1964	0.999498
	94.3094	0.997293		94.3103	1.00015		94.311	1.00263		94.3118	0.999581
	94.4249	0.997816		94.4257	1.00018		94.4264	1.00216		94.4273	0.999647
	94.5403	0.998311		94.5412	1.00021		94.5419	1.0017		94.5427	0.999704
	94.6557	0.998778		94.6566	1.0002		94.6573	1.00125		94.6582	0.999764
	94.7712	0.999217		94.772	1.00016		94.7728	1.0008		94.7736	0.999834
	94.8866	0.999626		94.8875	1.00009		94.8882	1.00038		94.889	0.999914
	95.0021	1		95.0029	1		95.0036	1		95.0045	1
		0.896308			1.01486
		0.896602			1.01536
		0.897034			1.01591
		0.897678			1.01647
		0.898587			1.01703
		0.899746			1.01767
		0.901048			1.01843
		0.902401			1.01929
		0.903693			1.02017
		0.904814			1.02095
		0.905823			1.02155
		0.906813			1.02197
		0.907833			1.02226
		0.908895			1.02245
		0.910026			1.02256
		0.91126			1.02259
		0.912534			1.02247
		0.913712			1.02217
		0.91468			1.02175
		0.91538			1.0213
		0.915795			1.02091
		0.915971			1.02075
		0.916016			1.0208
		0.915999			1.02092
		0.915955			1.02105
		0.915872			1.02121
		0.915745			1.0215
		0.915573			1.02199
		0.91535			1.0226
		0.915085			1.02318
		0.914866			1.02363
		0.914848			1.02387
		0.915124			1.02393
		0.915626			1.0239
		0.916319			1.02384
		0.91721			1.02375
		0.918284			1.02356
		0.919518			1.02327
		0.920877			1.0228
		0.922374			1.02222
		0.924004			1.0217
		0.925704			1.02134
		0.927321			1.02106
		0.928701			1.02072
		0.929792			1.02031
		0.930636			1.01996
		0.93141			1.01978
		0.932258			1.01985
		0.933223			1.0202
		0.934318			1.02078
		0.935531			1.02139
		0.936837			1.02184
		0.938143			1.02211
		0.939285			1.02225
		0.940146			1.02239
		0.940776			1.02261
		0.941388			1.02286
		0.94212			1.02303
		0.942969			1.02296
		0.943912			1.02266
		0.944885			1.02222
		0.945782			1.02174
		0.946469			1.02133
		0.946833			1.02105
		0.946891			1.02094
		0.946799			1.02091
		0.946784			1.02082
		0.947011			1.02061
		0.947485			1.02026
		0.948123			1.01976
		0.948921			1.01911
		0.949922			1.01837
		0.951079			1.01764
		0.952283			1.01705
		0.953447			1.01663
		0.954521			1.0163
		0.955507			1.0159
		0.956414			1.01535
		0.957204			1.01463
		0.957742			1.01379
		0.957948			1.01286
		0.957911			1.0119
		0.957726			1.01093
		0.957429			1.00991
		0.957031			1.00879
		0.95657			1.00752
		0.956149			1.00614
		0.955861			1.00475
		0.955717			1.00345
		0.955702			1.00231
		0.95582			1.00145
		0.956076			1.00089
		0.956425			1.00055
		0.956848			1.00037
		0.957366			1.00037
		0.957982			1.00047
		0.958669			1.00051
		0.959417			1.00044
		0.960192			1.00032
		0.960911			1.00018
		0.961511			1.00014
		0.961955			1.00015
		0.962209			1.00018
		0.962308			1.00021
		0.9623			1.0002
		0.962262			1.00016
		0.962269			1.00009
		0.962369			1
		0.962574
		0.962846
		0.96312
		0.963435
		0.96382
		0.964296
		0.964877
		0.965607
		0.966481
		0.967435
		0.968441
		0.969571
		0.970777
		0.971995
		0.973208
		0.974429
		0.975708
		0.977054
		0.978456
		0.979919
		0.981404
		0.982864
		0.984247
		0.985547
		0.986819
		0.98814
		0.989474
		0.99076
		0.991989
		0.993207
		0.994126
		0.994869
		0.995537
		0.996157
		0.99674
		0.997293
		0.997816
		0.998311
		0.998778
		0.999217
		0.999626
		1

## Sheet: Fig. 2g-h
		Human sera binding to resurfaced RBD immunogens
		Binding magnitude (logAUC)														Wilcoxon signed-rank test: ns P > 0.05; * P ≤ 0.05; ** P ≤ 0.01; *** P ≤ 0.001
		Naïve														Comparison	Group	P value	Significance
		Patient 37	Patient 38	Patient 39	Patient 40	Patient 41	Patient 42	Patient 43	Patient 44	Patient 45	Patient 46			Cohort average		WA-1 RBD vs Resurf6	Naïve	0.0488281	*
	WA-1 RBD	0.1505	0.05906	0.40825	2.5765	0.2284	0.3904	0.2925	0.110855	0.04255	0.098025			0.435704		WA-1 RBD vs Resurf61	Naïve	0.0273438	*
	Resurf6	0.041885	0.04519	0.086775	0.20265	0.43995	0.21245	0.2395	0.03968	0.025685	0.03634			0.137011		WA-1 RBD vs Resurf64	Naïve	0.130859	ns
	Resurf61	0.054305	0.036085	0.069875	0.19685	0.29835	0.1861	0.07291	0.04828	0.05611	0.0559			0.107477		WA-1 RBD vs Resurf6	Vaccinated	0.000488281	***
	Resurf64	0.044445	0.05127	0.08807	0.2576	0.5115	0.3144	0.10388	0.068775	0.117	0.08197			0.163891		WA-1 RBD vs Resurf61	Vaccinated	0.000488281	***
																WA-1 RBD vs Resurf64	Vaccinated	0.000488281	***
		Binding magnitude (logAUC)														WA-1 RBD vs Resurf6	Infected	0.000488281	***
		Vaccinated														WA-1 RBD vs Resurf61	Infected	0.000488281	***
		Patient 1	Patient 2	Patient 3	Patient 4	Patient 5	Patient 6	Patient 7	Patient 8	Patient 9	Patient 10	Patient 11	Patient 12	Cohort average		WA-1 RBD vs Resurf64	Infected	0.000488281	***
	WA-1 RBD	12.645	11.63	9.9735	11.965	11.885	12.62	12.535	10.54	3.6715	10.63	10.785	9.728	10.7173		WA-1 RBD vs Resurf6	Vaccinated + Infected	0.000488281	***
	Resurf6	8.287	7.547	8.603	7.5245	9.2075	8.0925	8.4125	6.391	0.9798	6.8345	3.58752	7.474	6.91173		WA-1 RBD vs Resurf61	Vaccinated + Infected	0.000488281	***
	Resurf61	7.0575	6.0485	7.2315	6.33	7.0355	6.6265	6.767	5.494	0.3378	5.6695	5.7165	6.531	5.90378		WA-1 RBD vs Resurf64	Vaccinated + Infected	0.000488281	***
	Resurf64	6.939	6.2375	7.522	6.418	7.619	6.8845	7.1055	5.432	0.4068	5.811	5.9165	6.732	6.08532
		Binding magnitude (logAUC)
		Infected
		Patient 13	Patient 14	Patient 15	Patient 16	Patient 17	Patient 18	Patient 19	Patient 20	Patient 21	Patient 22	Patient 23	Patient 24	Cohort average
	WA-1 RBD	6.274	9.43	11.25	4.9895	10.83	11.595	4.7225	13.345	11.435	7.258	7.7035	7.143	8.83129
	Resurf6	2.4085	2.908	9.623	0.77255	5.4495	8.195	1.36	12.105	11.3	0.55925	7.0505	2.6675	5.36657
	Resurf61	0.9486	0.9912	7.2005	0.2761	4.163	3.89	0.6547	9.949	9.0745	0.4073	4.057	1.2705	3.57353
	Resurf64	1.2955	1.1792	8.0415	0.38475	4.2825	0.4024	0.6605	10.538	9.791	0.32585	4.8215	1.2995	3.58518
		Binding magnitude (logAUC)
		Vaccinated + Infected
		Patient 25	Patient 26	Patient 27	Patient 28	Patient 29	Patient 30	Patient 31	Patient 32	Patient 33	Patient 34	Patient 35	Patient 36	Cohort average
	WA-1 RBD	10.58	7.344	14.485	10.525	12.985	11.67	5.529	13.495	14.415	10.32	12.23	7.3755	10.9128
	Resurf6	7.5785	1.375	12.395	7.295	11.005	9.8645	0.97735	12.505	12.955	8.5025	9.936	7.0375	8.4522
	Resurf61	4.9165	0.62525	10.0035	5.9315	9.0235	8.1435	0.3787	9.153	10.2185	6.254	6.921	3.6595	6.26904
	Resurf64	4.955	0.6239	10.33	5.8195	9.3225	8.0905	0.5325	10.73	11.665	6.594	8.1335	5.4285	6.85208

## Sheet: Fig. 3b
		Sera binding
		Binding magnitude (logAUC)
		WA-1 RBD x3								Resurf6 x3								Resurf61 x3								Resurf64 x3
		63409	63410	63411	63412	63413	63414	63415	63416	63417	63418	63419	63420	63421	63422	63423	63424	63425	63426	63427	63428	63429	63430	63431	63432	63433	63434	63435	63436	63437	63438	63439	63440
Post-boost 2	D614G Spike	12.45	12.47	13.41	13.25	13.03	13.75	12.39	13.54	0.414	7.158	5.008	6.957	6.705	2.73	4.397	7.539	4.156	5.358	2.183	9.656	1.537	3.393	0.333	2.788	0.721	4.29	1.909	3.343	2.554	3.998	5.805	0.768
	WA-1 RBD	9.682	9.721	9.644	10.49	9.718	9.749	9.05	9.542	2.271	7.492	6.243	7.534	7.809	4.468	5.641	7.647	5.396	5.123	2.517	7.257	8.194	5.738	0.31	2.381	2.734	4.434	4.37	4.898	3.645	3.086	8.822	3.298
	Resurf6	7.081	5.079	7.352	8.628	8.088	7.19	8.075	5.544	8.534	8.941	7.96	9.559	8.78	8.078	9.259	9.19	7.976	7.96	6.647	7.969	10.28	10.12	5.475	5.975	5.582	5.865	6.267	6.695	5.044	5.59	9.951	5.615
	Resurf61	6.356	4.388	3.426	8.471	7.233	6.271	5.967	5.378	7.37	7.954	6.405	8.306	6.692	7.576	8.528	8.107	8.246	8.59	7.752	8.353	10.65	10.27	8.029	6.501	5.801	6.269	6.835	6.815	5.849	6.625	9.881	7.009
	Resurf64	5.336	1.631	2.148	9.004	5.154	5.092	6.139	1.676	6.396	6.887	5.764	8.527	5.906	5.936	8.733	8.457	5.111	4.212	4.572	5.24	8.148	6.727	6.043	3.005	3.626	4.93	5.169	5.178	4.774	5.191	7.957	4.595
		Wilcoxon signed-rank test: ns P > 0.05; * P ≤ 0.05; ** P ≤ 0.01; *** P ≤ 0.001
		Antigen		Group compared to WA-1 RBD x3		P value	Significance
		D614G Spike		Resurf6 x3		0.0001554	***
				Resurf61 x3		0.0001554	***
				Resurf64 x3		0.0001554	***
		WA-1 RBD		Resurf6 x3		0.0001554	***
				Resurf61 x3		0.0001554	***
				Resurf64 x3		0.0001554	***
		Resurf6		Resurf6 x3		0.004662	**
				Resurf61 x3		0.720901	ns
				Resurf64 x3		0.234499	ns
		Resurf61		Resurf6 x3		0.014763	*
				Resurf61 x3		0.004662	**
				Resurf64 x3		0.328205	ns
		Resurf64		Resurf6 x3		0.0281274	*
				Resurf61 x3		0.573737	ns
				Resurf64 x3		0.878477	ns

## Sheet: Fig. 3c
		Sera binding to CoV spikes
		Binding magnitude (logAUC)
		mRNA + WA-1 RBD x2								mRNA + Resurf6 x2								mRNA + Resurf61 x2								mRNA + Resurf64 x2								mRNA + Resurf6 + Resurf64
		63441	63442	63443	63444	63445	63446	63447	63448	63449	63450	63451	63452	63453	63454	63455	63456	63457	63458	63459	63460	63461	63462	63463	63464	63465	63466	63467	63468	63469	63470	63471	63472	63473	63474	63475	63476	63477	63478	63479	63480
Post-boost 2	D614G	13.32	14.34	14.24	14.23	15.53	14.8	14.86	15.48	12.15	13.01	11.57	11.6	12.48	13.19	13.2	12.87	11.83	14.17	12.02	11.98	14.12	11.18	11.97	12.78	12.16	13.28	11.42	11.07	12.77	11.61	12.56	12.59	14.24	13.05	13.2	12.9	12.36	12.4	12.56	11.45
	Gamma	9.48	10.22	9.255	9.176	10.59	9.95	10.89	9.971	9.558	10.28	8.33	7.762	9.107	9.21	9.755	8.973	7.36	9.479	7.873	7.47	8.193	6.341	8.363	9.409	7.754	8.623	7.724	7.54	8.797	7.067	7.78	8.807	10.55	8.368	8.344	8.784	9.858	8.146	8.185	6.522
	Delta	9.456	10.15	10.23	9.863	10.74	9.947	10.43	11.17	9.229	8.705	6.757	7.586	8.598	8.345	10.25	9.121	7.956	10.29	8.331	8.252	8.81	6.71	8.638	9.943	8.556	8.98	8.636	8.105	8.987	7.843	8.014	8.891	9.352	7.943	8.356	8.404	9.147	8.141	7.87	6.555
	BA.1.1	11	11.05	11.27	10.89	12.8	11.95	12.18	11.86	9.902	9.023	8.132	9.945	8.694	10.62	11.46	10.89	9.416	11	8.686	9.435	9.381	9.283	10.93	10.65	9.739	9.825	9.074	8.526	9.734	9.703	8.705	9.28	9.98	8.433	9.486	9.382	10.79	9.632	10.17	7.19
	BA.4/BA.5	11.06	11.57	11.55	11.32	12.91	12.23	11.93	12.25	9.167	9.19	8.136	10.12	9.019	8.692	11.86	11.27	10.11	11.23	8.588	9.579	9.167	9.639	11.2	10.94	9.435	9.919	9.322	9.252	9.842	9.438	8.658	8.973	9.187	8.507	8.525	8.274	10.67	9.51	9.012	6.916
	BQ.1.1	10.45	10.51	11.28	11.01	12.95	12.15	11.57	12.22	9.365	9.319	8.266	10.21	8.462	8.409	9.688	10.17	8.653	10.46	8.552	9.12	8.64	7.69	11.44	10.05	9.691	10.03	9.396	9.493	9.945	9.545	8.872	8.921	8.986	8.403	7.8	7.738	10.65	9.456	8.289	6.691
	XBB	10.37	10.63	11.16	10.77	13.03	12.13	11.16	12.1	8.787	9.188	8.322	10.12	8.474	8.56	9.468	10.17	8.682	10.17	8.544	8.884	8.354	8.658	11.31	9.808	9.663	9.781	9.237	9.448	9.895	9.543	8.826	8.787	8.782	8.298	8.195	7.764	10.48	9.153	8.066	6.715
	XBB.1.5	8.705	8.666	8.68	8.968	10.49	9.138	8.321	n/a	7.01	6.33	6.416	7.712	6.622	7.002	6.962	8.339	7.135	8.114	7.203	6.915	6.935	5.479	8.613	7.071	7.705	8.208	6.764	7.253	7.165	7.012	6.667	6.56	6.923	6.812	6.864	5.704	7.533	7.608	6.213	4.848
	XBB.1.16	9.505	9.558	9.094	9.363	10.86	9.199	9.081	n/a	8.962	7.527	6.802	8.007	8.55	8.772	8.801	8.49	8.665	9.624	9.028	7.939	8.901	6.534	8.986	8.851	8.672	9.595	7.977	8.641	8.431	7.991	8.723	8.964	9.299	8.95	8.604	7.918	8.648	9.073	7.716	7.225
	EG.5.1	8.507	8.323	8.4	8.719	10.22	9.03	8.016	n/a	6.774	6.239	6.224	7.451	6.447	6.76	6.717	7.994	6.881	7.755	7.1	6.648	6.72	5.245	8.242	6.847	7.843	8.34	6.851	7.53	7.378	7.19	6.974	6.805	7.119	6.992	7.076	5.957	7.811	7.946	6.652	5.343
	CoV-1	9.996	10.54	10.11	11.11	12.11	12.12	10.07	12.53	9.414	8.029	7.718	8.607	9.779	8.603	8.157	9.53	9.115	11.16	9.512	9.345	10.53	6.142	10.27	8.488	9.775	11.11	9.184	9.398	9.339	10.24	10.54	9.312	10.67	10.44	11.55	10.65	9.676	10.1	8.824	8.815
	SHC014	9.901	10.27	10.02	11.15	11.88	11.59	10.63	12.6	9.873	8.399	7.946	8.83	10.45	9.611	8.317	10.12	9.633	12.34	9.93	9.466	11.11	6.356	9.611	8.911	10.56	11.55	9.36	9.932	9.196	10.55	10.61	9.624	10.9	10.24	11.77	11.08	10	10.36	9.139	8.953
	RaTG13	10.53	10.87	10.99	12.06	13.77	12.7	10.96	13.33	9.109	8.182	7.761	8.114	9.277	8.859	7.748	9.964	9.206	11.65	8.874	9.056	10.24	5.822	10.01	8.328	9.799	10.62	9.394	9.454	9.189	9.814	9.965	8.967	10.06	9.446	10.51	9.933	8.943	9.494	8.172	8.194
									n/a = sample not tested
		Wilcoxon signed-rank test: ns P > 0.05; * P ≤ 0.05; ** P ≤ 0.01; *** P ≤ 0.001
		Spike Antigen		Group compared to mRNA + WA-1 RBD x2				P value	Significance
		D614G		mRNA + Resurf6 x2				0.0001554	***
				mRNA + Resurf61 x2				0.000621601	***
				mRNA + Resurf64 x2				0.0001554	***
				mRNA + Resurf6 + Resurf64				0.000777001	***
		Gamma		mRNA + Resurf6 x2				0.0498834	*
				mRNA + Resurf61 x2				0.0018648	**
				mRNA + Resurf64 x2				0.0001554	***
				mRNA + Resurf6 + Resurf64				0.014763	*
		Delta		mRNA + Resurf6 x2				0.0029526	**
				mRNA + Resurf61 x2				0.00699301	**
				mRNA + Resurf64 x2				0.0001554	***
				mRNA + Resurf6 + Resurf64				0.0001554	***
		BA.1.1		mRNA + Resurf6 x2				0.0020202	**
				mRNA + Resurf61 x2				0.000777001	***
				mRNA + Resurf64 x2				0.0001554	***
				mRNA + Resurf6 + Resurf64				0.0001554	***
		BA.4/BA.5		mRNA + Resurf6 x2				0.0029526	**
				mRNA + Resurf61 x2				0.000621601	***
				mRNA + Resurf64 x2				0.0001554	***
				mRNA + Resurf6 + Resurf64				0.0001554	***
		BQ.1.1		mRNA + Resurf6 x2				0.0001554	***
				mRNA + Resurf61 x2				0.0029526	**
				mRNA + Resurf64 x2				0.0001554	***
				mRNA + Resurf6 + Resurf64				0.000621601	***
		XBB		mRNA + Resurf6 x2				0.0001554	***
				mRNA + Resurf61 x2				0.0026418	**
				mRNA + Resurf64 x2				0.0001554	***
				mRNA + Resurf6 + Resurf64				0.0003108	***
		XBB.1.5		mRNA + Resurf6 x2				0.000621601	***
				mRNA + Resurf61 x2				0.000621601	***
				mRNA + Resurf64 x2				0.0003108	***
				mRNA + Resurf6 + Resurf64				0.0003108	***
		XBB.1.16		mRNA + Resurf6 x2				0.0003108	***
				mRNA + Resurf61 x2				0.00932401	**
				mRNA + Resurf64 x2				0.00932401	**
				mRNA + Resurf6 + Resurf64				0.0021756	**
		EG.5.1		mRNA + Resurf6 x2				0.0003108	***
				mRNA + Resurf61 x2				0.000621601	***
				mRNA + Resurf64 x2				0.0012432	**
				mRNA + Resurf6 + Resurf64				0.0003108	***
		CoV-1		mRNA + Resurf6 x2				0.0001554	***
				mRNA + Resurf61 x2				0.0281274	*
				mRNA + Resurf64 x2				0.0261072	*
				mRNA + Resurf6 + Resurf64				0.160528	ns
		SHC014		mRNA + Resurf6 x2				0.0029526	**
				mRNA + Resurf61 x2				0.0379176	*
				mRNA + Resurf64 x2				0.0829837	ns
				mRNA + Resurf6 + Resurf64				0.234499	ns
		RaTG13		mRNA + Resurf6 x2				0.0001554	***
				mRNA + Resurf61 x2				0.0018648	**
				mRNA + Resurf64 x2				0.0003108	***
				mRNA + Resurf6 + Resurf64				0.0001554	***

## Sheet: Fig. 3d
		Live virus sera neutralization
		ID50 titer
		mRNA + WA-1 RBD x2								mRNA + Resurf6 x2								mRNA + Resurf61 x2								mRNA + Resurf64 x2								mRNA + Resurf6 + Resurf64
		63441	63442	63443	63444	63445	63446	63447	63448	63449	63450	63451	63452	63453	63454	63455	63456	63457	63458	63459	63460	63461	63462	63463	63464	63465	63466	63467	63468	63469	63470	63471	63472	63473	63474	63475	63476	63477	63478	63479	63480
	WA-1 RBD	20480	40960	10240	28963	2560	14482	28963	40960	10240	10240	10240	2560	10249	14482	14482	40960	3620	14482	1810	1810	3620	5120	1280	10240	1280	1810	226	320	1810	905	1280	2560	57926	7241	10240	10240	7241	7241	14482	2560
	Delta	10240	28963	14482	10240	1810	7241	5120	14482	2560	1810	1810	1280	3620	2560	14482	20480	2560	5120	640	2560	3620	2560	1280	5120	1280	1810	160	905	453	640	1280	1280	3620	2560	5120	2560	3620	3620	5120	640
	XBB.1.5	<40	<40	<40	<40	<40	<40	<40	<40	<40	<40	<40	<40	<40	<40	<40	<40	<40	<40	<40	<40	<40	<40	<40	<40	<40	<40	<40	<40	<40	<40	<40	<40	<40	<40	<40	<40	<40	<40	<40	<40
		<40 denotes endpoint not determined, most likely due to no or very low neutraliztion activity
		Wilcoxon signed-rank test: ns P > 0.05; * P ≤ 0.05; ** P ≤ 0.01; *** P ≤ 0.001
		Antigen		Group compared to mRNA + WA-1 RBD x2				P value	Significance
		WA-1 RBD		mRNA + Resurf6 x2				0.176379	ns
				mRNA + Resurf61 x2				0.00683761	**
				mRNA + Resurf64 x2				0.0003108	***
				mRNA + Resurf6 + Resurf64				0.120124	ns
		Delta Spike		mRNA + Resurf6 x2				0.121368	ns
				mRNA + Resurf61 x2				0.00683761	**
				mRNA + Resurf64 x2				0.0003108	***
				mRNA + Resurf6 + Resurf64				0.00885781	**
		XBB.1.5 Spike		mRNA + Resurf6 x2				1	ns
				mRNA + Resurf61 x2				1	ns
				mRNA + Resurf64 x2				1	ns
				mRNA + Resurf6 + Resurf64				1	ns

## Sheet: Fig. 3e
		Sera blocking
		% Blocking
		mRNA + WA-1 RBD x2								mRNA + Resurf6 x2								mRNA + Resurf61 x2								mRNA + Resurf64 x2								mRNA + Resurf6 + Resurf64								Adjuvant x3
		63441	63442	63443	63444	63445	63446	63447	63448	63449	63450	63451	63452	63453	63454	63455	63456	63457	63458	63459	63460	63461	63462	63463	63464	63465	63466	63467	63468	63469	63470	63471	63472	63473	63474	63475	63476	63477	63478	63479	63480	63481	63482	63483	63484	63485	63486	63487	63488
RBM	DH1041	78.8	92	80.3	69.8	56.7	91.8	76	82.4	55.1	57.3	50.5	44.4	49.3	81.1	53	81.7	33.6	41.2	30.8	36.2	40.3	26.1	55.2	42.5	48	45.6	38.1	25.5	57.2	22.8	31	29.3	80.5	45.5	76.2	76.7	69	74.7	47.6	25.2	2.6	4.8	5.2	6	8.4	6.5	9.3	0
	DH1042	78.7	91.2	73.1	57.9	47.8	90.4	79.2	77.7	64.6	66.3	66.8	46.5	62.1	80.4	60.6	59.2	23.4	31.3	17.9	27.9	36.2	25.2	51.2	34.2	33.3	39.4	24.5	15.1	66.1	16.3	24.5	27.5	85.6	44.7	86.4	84.2	77.5	69.5	44.8	20.9	1.2	0.3	4.2	0.5	1.7	4.2	3.3	3.4
	DH1284	87.3	97.2	81.6	83.2	37.7	92.1	90.6	64.5	93.4	93.2	78.6	37.4	86.2	97.8	64.8	54.2	35.3	46.1	27.3	37.1	40.1	27	68.2	32	71.7	58.9	27.8	14.2	65.8	22.7	33.3	28.9	97.3	50.5	97.1	98	74.3	93	66	27.3	2.2	0	0.9	2.3	3.8	3.4	2.6	0.8
Outer face	LY-CoV1404	70.7	89.4	73.2	46.5	72.8	71.6	63.3	71.2	59	76.5	39.8	47.6	32.9	96.6	73.6	65.8	47.2	50	44.1	65	64.5	63.5	34.4	84.9	70.7	57.5	40.9	18.7	46	27.9	49.3	59.9	96.2	68.6	62.1	63.2	62.2	89.9	79.6	40.2	7.3	4.1	7	4.5	4.5	2.3	0.1	0
	S309	79.9	86.6	71.3	75.9	72.6	74.3	67.8	69.7	50.3	50.7	46.1	51.5	41.6	82.9	71.2	87.4	44.7	69.3	40.1	63.6	74.6	63	47.5	76.2	60.2	35.8	50.4	28.5	64	29.8	31.2	43.6	75.8	61.7	76.6	70.9	72.5	70.3	54.9	27	2.1	4.4	6.5	2.9	6	6	4.7	0.1
Inner face	DH1047	80.3	87.1	81.7	88.5	77.7	62.9	84.7	81.5	72.1	64	37.2	58.3	76.1	68.5	66.7	75	70.4	91.3	75	80.6	83.2	54.3	68.2	75.6	85.9	79.5	86.2	80.7	73.1	69.2	75.2	77.1	86.3	79.4	82.1	87.5	82.8	61.7	64.7	72	0.5	0	4.8	1.1	0.4	3.1	2.2	1.3
		Wilcoxon signed-rank test: ns P > 0.05; * P ≤ 0.05; ** P ≤ 0.01; *** P ≤ 0.001
		Antibody		Group compared to mRNA + WA-1 RBD x2				P value	Significance
	RBM	DH1041		mRNA + Resurf6 x2				0.0281274	*
				mRNA + Resurf61 x2				0.0001554	***
				mRNA + Resurf64 x2				0.0003108	***
				mRNA + Resurf6 + Resurf64				0.0649573	ns
				Adjuvant x3				0.0001554	***
		DH1042		mRNA + Resurf6 x2				0.160528	ns
				mRNA + Resurf61 x2				0.0003108	***
				mRNA + Resurf64 x2				0.000621601	***
				mRNA + Resurf6 + Resurf64				0.382284	ns
				Adjuvant x3				0.0001554	***
		DH1284		mRNA + Resurf6 x2				0.95913	ns
				mRNA + Resurf61 x2				0.0018648	**
				mRNA + Resurf64 x2				0.0029526	**
				mRNA + Resurf6 + Resurf64				0.798446	ns
				Adjuvant x3				0.0001554	***
	Outer face	LY-CoV1404		mRNA + Resurf6 x2				0.573737	ns
				mRNA + Resurf61 x2				0.0829837	ns
				mRNA + Resurf64 x2				0.0032634	**
				mRNA + Resurf6 + Resurf64				0.720901	ns
				Adjuvant x3				0.0001554	***
		S309		mRNA + Resurf6 x2				0.130381	ns
				mRNA + Resurf61 x2				0.0379176	*
				mRNA + Resurf64 x2				0.0001554	***
				mRNA + Resurf6 + Resurf64				0.160528	ns
				Adjuvant x3				0.0001554	***
	Inner face	DH1047		mRNA + Resurf6 x2				0.004662	**
				mRNA + Resurf61 x2				0.234499	ns
				mRNA + Resurf64 x2				0.278632	ns
				mRNA + Resurf6 + Resurf64				0.645377	ns
				Adjuvant x3				0.0001554	***

[truncated: 11 more sheets: Fig. 4c, Fig. 4d, Fig. 4e, Fig. S2, Fig. S3, Fig. S5, Fig. S6, Fig. S7, Fig. S8, Fig. S9, Sig. S10]
